# Supplementary material for: Autometa: automated extraction of microbial genomes from individual shotgun metagenomes
Source: Nucleic Acids Res. 2019 Mar 6;47(10):e57. doi: 10.1093/nar/gkz148 (PMC6547426; doi:10.1093/nar/gkz148)
Supplement: gkz148_Supplemental_Files [file gkz148_supplemental_files.zip]

Archive with 6 entries (6 files):
- Autometa_SI.pdf
- MIX-51-F1-masters.xlsx
- MIX-51_coverage_stats.xlsx
- MIX-51_info.xlsx
- MIX51_assembly_stats.xlsx
- simulatedDatasets.xlsx
