# Supplementary material for: Autometa: automated extraction of microbial genomes from individual shotgun metagenomes
Source: Nucleic Acids Res. 2019 Mar 6;47(10):e57. doi: 10.1093/nar/gkz148 (PMC6547426; doi:10.1093/nar/gkz148)
Supplement: gkz148_Supplemental_Files [file gkz148_supplemental_files.zip › MIX-51-F1-masters.xlsx]

## Sheet: MIX-51-synthetic
ref_genome	autometa	maxbin	metabat	mycc	busybee	best pipeline
Alistipes_indistinctus	99.0579	96.6381	99.556	98.8865	32.3698	metabat
Bacteroides_cellulosilyticus	76.2675	13.8911	34.5196	27.5838	21.4286	autometa
Bacteroides_dorei	33.5239	41.5279	15.7565	18.1373	14.8063	maxbin
Bacteroides_finegoldii	53.8195	9.75503	19.1798	18.0081	14.8123	autometa
Bacteroides_intestinalis	80.4511	24.3934	28.7824	24.4316	19.8053	autometa
Bacteroides_ovatus	47.1223	31.7003	28.3194	26.016	21.4234	autometa
Bacteroides_plebeius	91.1076	22.733	17.5493	92.9799	14.8115	mycc
Bacteroides_stercoris	82.1662	38.7893	50.462	44.884	13.0786	autometa
Bacteroides_thetaiotaomicron_3731	10.7984	26.1147	20.4247	11.2719	9.50963	maxbin
Bacteroides_thetaiotaomicron7330	17.2715	36.5567	26.4109	9.49441	7.67676	maxbin
Bacteroides_thetaiotaomicronVPI-5482	32.6044	54.7337	39.0274	14.7618	11.2985	maxbin
Bacteroides_uniformis	97.5814	58.8115	87.6936	68.5765	16.5138	autometa
Bacteroides_vulgatus	34.9505	31.9503	10.9964	13.0498	9.51988	autometa
Bifidobacterium_adolescentis	61.1542	44.2933	52.3577	39.9602	31.9074	autometa
Bifidobacterium_angulatum	72.0486	67.2358	34.8545	34.6634	27.5801	autometa
Bifidobacterium_bifidum	96.5894	96.1205	96.5894	96.1205	30.5085	autometa
Bifidobacterium_dentium	56.6235	47.9664	57.8088	44.9612	36.0656	metabat
Bifidobacterium_pseudocatenulatum	52.9121	80.5764	72.2998	31.9105	26.0721	maxbin
Blautia_hansenii	95.5858	90.3997	95.7157	51.6222	21.2564	metabat
Blautia_luti_DSM_14534	72.4427	37.6083	71.1518	31.3523	16.5054	autometa
Citrobacter_youngae	80.5585	57.5195	53.967	44.9487	33.3333	autometa
Clostridium_asparagiforme	97.4101	97.4882	97.2491	97.7061	77.2485	mycc
Clostridium_bolteae	94.3924	96.7523	96.2675	49.2959	96.8176	busybee
Clostridium_hathewayi	92.5382	45.3749	76.4648	50.6792	56.4828	autometa
Clostridium_hylemonae	94.7368	94.7368	94.7368	94.7368	37.0911	autometa
Clostridium_M62_1	93.1136	93.495	91.6704	93.1136	93.2149	maxbin
Clostridium_nexile_Tyzzerella_nexilis	80.2133	40.7724	56.4179	79.9753	24.1268	autometa
Clostridium_ramosum	98.9126	80.679	55.774	57.1171	80.8367	autometa
Clostridium_sporogenes	100	99.4975	100	98.9899	76.5432	autometa
Clostridium_symbiosum	92.1753	66.9769	36.7118	41.233	44.7253	autometa
Collinsella_intestinalis	100	100	93.1493	60.1399	60.1399	autometa
Collinsella_stercoris	79.5181	79.2281	74.5941	55.0725	55.0725	autometa
Coprococcus_comes	87.0847	20.4055	62.4146	42.7354	22.8373	autometa
Dorea_formicigenerans	87.4037	20.3409	66.3792	43.2022	22.908	autometa
Edwardsiella_tarda	95.1401	95.1401	77.2407	95.1401	22.6222	autometa
Enterobacter_cancerogenus_form._taylorae	99.8185	76.283	56.1151	47.3282	34.7107	autometa
Escherichia_fergusonii	96.054	96.8362	69.4484	47.3169	33.2632	maxbin
Eubacterium_biforme	98.4347	90.1409	90.3274	97.3167	96.6307	autometa
Eubacterium_eligens	98.814	98.1287	98.5547	98.3233	21.1823	autometa
Holdemania_filiformis	98.2243	94.8097	98.2243	98.2243	98.5356	busybee
Lactobacillus_reuteri	97.616	97.3	96.5657	96.8236	72.043	autometa
Lactobacillus_ruminis	93.4635	95.1289	86.7361	95.1289	95.1289	maxbin
Marvinbryantia_formatexigens_formerly_Bryantella_formatexigens	97.1258	94.3378	96.076	96.5357	96.1715	autometa
Megamonas_funiformis	100	78.9275	100	99.4975	55.0725	autometa
Parabacteroides_johnsonii	62.2062	55.4543	54.7107	60.5196	50.0443	autometa
Parabacteroides_merdae	82.6407	57.3691	66.1843	62.769	55.2412	autometa
Proteus_penneri	99.2576	98.7524	71.6874	98.9899	29.0598	autometa
Roseburia_intestinalis	92.1514	90.7886	93.9785	90.3932	88.1042	metabat
Ruminococcus_gnavus	81.9648	17.1056	43.3024	82.1821	26.0607	mycc
Streptococcus_infantarius	100	99.31	75.4748	98.6376	50.5236	autometa
Subdoligranulum_variabile	66.1776	95.6788	59.3003	69.0663	48.246	maxbin
					Best F1 counts
					autometa	33
					maxbin	9
					metabat	4
					mycc	3
					busybee	2

## Sheet: MIX-51-equal
ref_genome	autometa	maxbin	metabat	mycc	busybee	best pipeline
Alistipes_indistinctus	98.4772	98.8667	100	97.9592	41.2698	metabat
Bacteroides_cellulosilyticus	59.096	65.1216	31.8231	63.5914	66.9883	busybee
Bacteroides_dorei	26.8842	22.9709	19.5606	52.7858	54.9101	busybee
Bacteroides_finegoldii	47.3666	35.9676	21.1135	37.5618	32.618	autometa
Bacteroides_intestinalis	82.0865	24.9468	28.961	57.6096	57.8435	autometa
Bacteroides_ovatus	86.6923	50.1962	30.3111	52.2062	45.7409	autometa
Bacteroides_plebeius	93.2544	57.8946	90.8615	72.8798	93.7573	busybee
Bacteroides_stercoris	91.945	66.1079	90.0015	83.3798	92.3156	busybee
Bacteroides_thetaiotaomicron_3731	12.6811	13.2574	3.73243	8.92852	12.7398	maxbin
Bacteroides_thetaiotaomicron7330	29.1715	32.083	35.8427	15.841	17.967	metabat
Bacteroides_thetaiotaomicronVPI-5482	55.2636	69.6234	68.3513	25.2365	32.8183	maxbin
Bacteroides_uniformis	98.6015	52.7209	84.9215	93.2208	89.5582	autometa
Bacteroides_vulgatus	39.2896	18.8561	19.5693	52.4427	55.8865	busybee
Bifidobacterium_adolescentis	57.3605	3.11532	38.5191	81.275	33.3053	mycc
Bifidobacterium_angulatum	53.324	0.72435	36.0285	70.1198	30.5085	mycc
Bifidobacterium_bifidum	96.4424	94.7338	96.1718	94.7338	33.3333	autometa
Bifidobacterium_dentium	56.5151	0.58483	44.9143	47.8362	37.3984	autometa
Bifidobacterium_pseudocatenulatum	75.0446	30.6618	37.2327	56.6805	31.9328	autometa
Blautia_hansenii	96.1	76.7998	87.5314	90.7127	91.2293	autometa
Blautia_luti_DSM_14534	77.5839	3.79836	79.0332	74.833	72.4136	metabat
Citrobacter_youngae	98.4664	90.4137	87.9015	89.4092	52.9264	autometa
Clostridium_asparagiforme	96.1554	96.665	97.1694	95.89	77.9809	metabat
Clostridium_bolteae	95.6359	93.9268	93.438	96.337	95.724	mycc
Clostridium_hathewayi	86.7215	58.3864	64.9021	87.1685	87.695	busybee
Clostridium_hylemonae	94.1799	94.1799	94.1799	94.1799	94.1799	autometa
Clostridium_M62_1	93.5528	93.8944	94.5531	92.7381	93.6534	metabat
Clostridium_nexile_Tyzzerella_nexilis	80.4809	62.99	55.4582	79.5321	83.2839	busybee
Clostridium_ramosum	98.6916	64.9178	70.4625	97.3548	97.4359	autometa
Clostridium_sporogenes	99.0659	83.4921	78.4882	98.6589	98.2387	autometa
Clostridium_symbiosum	88.8446	64.2489	57.4808	90.2654	89.5914	mycc
Collinsella_intestinalis	96.8427	100	93.1136	61.1111	61.1111	maxbin
Collinsella_stercoris	78.7879	76.4535	73.9271	54.0146	54.0146	autometa
Coprococcus_comes	91.9711	4.44168	55.1504	85.5247	61.2953	autometa
Dorea_formicigenerans	85.1798	92.5826	76.5506	77.8766	62.9577	maxbin
Edwardsiella_tarda	95.6862	96.3731	95.6862	95.6862	95.6862	maxbin
Enterobacter_cancerogenus_form._taylorae	90.2591	82.1002	91.1588	82.6587	42.5197	metabat
Escherichia_fergusonii	82.7918	82.757	82.866	82.2837	37.3984	metabat
Eubacterium_biforme	88.6511	32.2344	74.5241	89.9089	88.4862	mycc
Eubacterium_eligens	97.4078	96.7466	97.4916	97.1159	62.4558	metabat
Holdemania_filiformis	98.671	98.3995	95.7435	98.671	98.9828	busybee
Lactobacillus_reuteri	96.7798	94.0784	96.0107	96.2266	65.9125	autometa
Lactobacillus_ruminis	93.2296	95.0943	96.6383	94.8496	94.8496	metabat
Marvinbryantia_formatexigens_formerly_Bryantella_formatexigens	93.3012	84.7687	95.9575	93.0538	96.3016	busybee
Megamonas_funiformis	99.8037	78.1481	94.6977	96.7191	99.9363	busybee
Parabacteroides_johnsonii	66.172	33.4666	61.2726	61.6717	51.9642	autometa
Parabacteroides_merdae	65.5806	23.8041	59.3143	62.581	51.2524	autometa
Proteus_penneri	100	97.2538	98.8381	99.9527	99.9527	autometa
Roseburia_intestinalis	91.4751	82.15	80.872	91.0459	93.5414	busybee
Ruminococcus_gnavus	88.5293	3.64682	61.7011	89.2283	64.0896	mycc
Streptococcus_infantarius	99.3369	97.2971	99.3101	99.2479	62.8567	autometa
Subdoligranulum_variabile	97.3855	97.6499	68.4794	95.5839	47.1371	maxbin
					Best F1 counts
					autometa	19
					maxbin	6
					metabat	9
					mycc	6
					busybee	11

## Sheet: FL20-9-MIX-51-equal
ref_genome	autometa	maxbin	metabat	mycc	best pipeline
Alistipes_indistinctus	99.4975	91.8354	93.7704	98.4772	autometa
Bacteroides_cellulosilyticus	87.5911	52.195	30.4651	60.8544	autometa
Bacteroides_dorei	8.37846	19.6922	19.648	36.5318	mycc
Bacteroides_finegoldii	33.6216	24.2707	21.1544	27.1146	autometa
Bacteroides_intestinalis	26.4196	46.1854	27.4078	49.3731	mycc
Bacteroides_ovatus	3.90301	41.3686	30.3491	63.148	mycc
Bacteroides_plebeius	89.8114	56.4635	78.2157	88.798	autometa
Bacteroides_stercoris	91.6842	60.3178	88.4224	80.1241	autometa
Bacteroides_thetaiotaomicron_3731	9.7446	9.92808	3.76295	12.7538	mycc
Bacteroides_thetaiotaomicron7330	19.147	34.3899	36.715	18.8289	metabat
Bacteroides_thetaiotaomicronVPI-5482	36.3408	69.9326	71.3505	39.9835	metabat
Bacteroides_uniformis	90.4174	2.69739	72.6745	80.689	autometa
Bacteroides_vulgatus	1.20493	17.2135	17.9709	41.0739	mycc
Bifidobacterium_adolescentis	38.5719	1.01176	43.4176	39.2497	metabat
Bifidobacterium_angulatum	18.9935	11.8305	54.3395	32.8007	metabat
Bifidobacterium_bifidum	99.2618	96.2138	99.2618	48.3714	autometa
Bifidobacterium_dentium	5.91355	1.83207	48.4	29.0963	metabat
Bifidobacterium_pseudocatenulatum	68.9051	72.7229	53.7531	65.5284	maxbin
Blautia_hansenii	93.1906	65.5448	89.4116	70.6007	autometa
Blautia_luti_DSM_14534	90.6602	61.3448	85.4055	90.6602	autometa
Citrobacter_youngae	88.1996	85.2221	69.2892	66.2345	autometa
Clostridium_asparagiforme	95.5309	95.8431	96.5806	62.2873	metabat
Clostridium_bolteae	94.0712	90.7406	93.0993	84.7459	autometa
Clostridium_hathewayi	85.7549	56.7911	63.0996	86.0098	mycc
Clostridium_hylemonae	93.5224	94.0842	94.0842	93.5224	maxbin
Clostridium_M62_1	94.1518	94.5685	85.7527	94.6884	mycc
Clostridium_nexile_Tyzzerella_nexilis	79.5679	42.5999	51.5346	79.0804	autometa
Clostridium_ramosum	98.4772	86.216	87.0553	84.9485	autometa
Clostridium_sporogenes	98.8469	88.2735	63.1401	98.8469	autometa
Clostridium_symbiosum	88.9912	66.7626	58.8284	86.0774	autometa
Collinsella_intestinalis	96.6158	86.1964	95.1679	59.9682	autometa
Collinsella_stercoris	60.2848	65.0573	64.8577	44.0476	maxbin
Coprococcus_comes	94.7979	47.7451	61.0302	38.7157	autometa
Dorea_formicigenerans	90.4225	81.7623	92.3583	22.6435	metabat
Edwardsiella_tarda	96.2611	95.3838	95.3838	96.2611	autometa
Enterobacter_cancerogenus_form._taylorae	86.7522	78.5088	80.1578	87.4841	mycc
Escherichia_fergusonii	80.3595	85.3436	85.3824	53.7642	metabat
Eubacterium_biforme	91.0764	21.0131	81.0342	29.7046	autometa
Eubacterium_eligens	98.2315	96.1552	98.2315	80.7695	autometa
Holdemania_filiformis	98.7182	96.2035	97.1164	98.7182	autometa
Lactobacillus_reuteri	99.5952	97.2663	98.3271	49.511	autometa
Lactobacillus_ruminis	91.9436	91.4189	78.717	90.8885	autometa
Marvinbryantia_formatexigens_formerly_Bryantella_formatexigens	96.86	85.9352	75.7526	96.3884	autometa
Megamonas_funiformis	98.7335	84.7821	97.7924	95.7173	autometa
Parabacteroides_johnsonii	53.1698	7.08607	63.2002	58.9814	metabat
Parabacteroides_merdae	36.3382	20.4762	40.0272	61.5666	mycc
Proteus_penneri	99.3513	97.262	98.3	79.785	autometa
Roseburia_intestinalis	90.5235	75.7348	89.258	45.6957	autometa
Ruminococcus_gnavus	54.1911	52.8656	36.9153	43.2326	autometa
Streptococcus_infantarius	99.3989	96.2591	99.31	98.6376	autometa
Subdoligranulum_variabile	69.8955	97.6058	71.9059	53.3588	maxbin
				Best F1 counts
				autometa	29
				maxbin	4
				metabat	9
				mycc	9

## Sheet: MIX-51-staggered
ref_genome	autometa	maxbin	metabat	mycc	busybee	best pipeline
Alistipes_indistinctus	98.3823	91.4232	74.7921	98.3251	97.8959	autometa
Bacteroides_cellulosilyticus	40.7038	86.8692	90.9193	70.5755	29.0526	metabat
Bacteroides_dorei	15.3131	25.4699	69.1576	3.76955	5.78576	metabat
Bacteroides_finegoldii	81.1992	71.0469	83.6958	28.3782	16.3795	metabat
Bacteroides_intestinalis	21.2155	56.4889	41.7115	35.3451	16.4287	maxbin
Bacteroides_ovatus	61.9776	84.9455	59.1389	47.0268	27.5288	maxbin
Bacteroides_plebeius	0	1.97779	16.3476	0	0	metabat
Bacteroides_stercoris	92.4367	59.7462	78.3602	90.5346	91.0344	autometa
Bacteroides_thetaiotaomicron_3731	6.04591	59.6659	25.6454	12.7013	7.62411	maxbin
Bacteroides_thetaiotaomicron7330	79.5674	74.0136	63.1514	39.3343	24.469	autometa
Bacteroides_thetaiotaomicronVPI-5482	23.9016	20.153	15.413	12.8464	7.65187	autometa
Bacteroides_uniformis	97.4668	84.368	95.9283	79.2276	90.6137	autometa
Bacteroides_vulgatus	83.6902	53.8215	39.6435	84.821	22.8444	mycc
Bifidobacterium_angulatum	50.4463	88.1256	58.3171	34.9262	47.2856	maxbin
Bifidobacterium_dentium	21.6594	73.311	66.8827	46.006	57.0297	maxbin
Bifidobacterium_pseudocatenulatum	83.8853	76.4862	84.2886	54.9075	44.8775	metabat
Blautia_hansenii	91.5211	61.2564	90.3588	89.2665	91.4357	autometa
Blautia_luti_DSM_14534	69.9639	64.8531	81.8869	70.735	77.1615	metabat
Citrobacter_youngae	79.2135	99.778	75.5461	70.9414	70.9414	maxbin
Clostridium_asparagiforme	97.7865	97.2861	98.7721	97.2861	98.4209	metabat
Clostridium_bolteae	85.7026	92.7241	93.8182	82.4914	93.8581	busybee
Clostridium_hathewayi	85.5622	32.848	66.7925	79.6227	86.4039	busybee
Clostridium_hylemonae	4.32415	79.3507	84.7334	22.6313	94.4591	busybee
Clostridium_M62_1	92.355	86.3937	92.7982	91.5916	92.4557	metabat
Clostridium_nexile_Tyzzerella_nexilis	13.8733	7.39759	3.85312	12.4635	5.60285	autometa
Clostridium_ramosum	99.7303	58.6392	85.6561	80.7756	97.0499	autometa
Clostridium_sporogenes	50.3663	39.7242	91.5651	90.235	89.9158	metabat
Clostridium_symbiosum	91.3847	60.6404	56.5979	90.1459	91.2114	autometa
Collinsella_intestinalis	60.8295	69.8147	81.4647	70.9677	70.9677	metabat
Collinsella_stercoris	90.1865	56.9072	76.0296	59.1549	58.156	autometa
Coprococcus_comes	88.2284	51.8745	56.0596	75.0049	74.9717	autometa
Dorea_formicigenerans	56.5047	28.073	19.2992	49.9965	34.7403	autometa
Edwardsiella_tarda	98.2278	58.6507	96.8727	92.9402	98.3457	busybee
Escherichia_fergusonii	97.782	91.173	98.3393	60.7794	61.0421	metabat
Eubacterium_biforme	0	0	0	1.96393	1.95481	mycc
Eubacterium_eligens	96.1074	96.3182	97.3799	81.3087	97.7745	busybee
Holdemania_filiformis	99.35	95.9321	98.9943	99.4277	99.35	mycc
Lactobacillus_reuteri	0	0	0	0	0	autometa
Lactobacillus_ruminis	95.504	94.974	94.5048	95.504	95.504	autometa
Marvinbryantia_formatexigens_formerly_Bryantella_formatexigens	96.1953	94.7853	96.0901	96.0902	96.5589	busybee
Megamonas_funiformis	0	25.762	90.3987	35.6987	96.3946	busybee
Parabacteroides_johnsonii	89.5089	71.8488	63.3281	64.5837	64.7276	autometa
Parabacteroides_merdae	56.4088	31.8564	46.2375	48.517	47.4275	autometa
Proteus_penneri	100	81.3811	94.2081	99.712	67.2469	autometa
Roseburia_intestinalis	88.8635	80.3959	90.9725	89.8323	89.9542	metabat
Ruminococcus_gnavus	72.5446	71.9148	56.8842	73.5368	87.5469	busybee
Streptococcus_infantarius	100	93.5677	99.3101	98.7529	64.5739	autometa
Subdoligranulum_variabile	89.0869	66.0149	89.0891	96.5799	87.2417	mycc
					Best F1 counts
					autometa	18
					maxbin	6
					metabat	12
					mycc	4
					busybee	8

## Sheet: FL20-9-MIX-51-staggered
ref_genome	autometa	maxbin	metabat	mycc	best pipeline
Alistipes_indistinctus	96.4172	96.6458	95.3319	92.5876	maxbin
Bacteroides_cellulosilyticus	85.9462	83.8434	79.0154	69.8828	autometa
Bacteroides_dorei	24.5897	26.2375	64.9315	12.9396	metabat
Bacteroides_finegoldii	76.1585	75.7137	85.3307	32.126	metabat
Bacteroides_intestinalis	1.08386	47.8197	32.2557	40.4466	maxbin
Bacteroides_ovatus	85.082	63.0571	54.6531	57.7281	autometa
Bacteroides_plebeius	0	1.97441	3.89894	1.97441	metabat
Bacteroides_stercoris	78.4656	47.3828	90.8581	71.3435	metabat
Bacteroides_thetaiotaomicron_3731	7.45452	38.4812	33.7196	21.9703	maxbin
Bacteroides_thetaiotaomicron7330	80.8887	72.8925	60.7481	28.0789	autometa
Bacteroides_thetaiotaomicronVPI-5482	23.4305	22.7992	16.9938	14.0524	autometa
Bacteroides_uniformis	95.8013	84.6157	85.6899	87.7586	autometa
Bacteroides_vulgatus	57.8014	48.0337	43.0775	69.8298	mycc
Bifidobacterium_adolescentis	3.91054	0	0	1.97358	autometa
Bifidobacterium_angulatum	57.989	91.5353	91.5356	63.7848	metabat
Bifidobacterium_dentium	65.5358	70.895	58.2669	44.2312	maxbin
Bifidobacterium_pseudocatenulatum	79.7631	82.8256	59.9117	76.964	maxbin
Blautia_hansenii	90.0734	83.5954	90.0552	93.3158	mycc
Blautia_luti_DSM_14534	70.2263	54.6648	70.2013	60.8651	autometa
Citrobacter_youngae	72.5917	84.4927	85.4888	80.5177	metabat
Clostridium_asparagiforme	98.2703	97.4371	98.4156	84.5476	metabat
Clostridium_bolteae	86.2511	94.0179	93.6696	93.353	maxbin
Clostridium_hathewayi	85.222	21.3957	67.5492	88.4069	mycc
Clostridium_hylemonae	96.8109	59.4906	99.0662	95.8382	metabat
Clostridium_M62_1	93.054	93.3723	92.3704	92.9534	maxbin
Clostridium_nexile_Tyzzerella_nexilis	85.774	34.2213	72.5521	46.4849	autometa
Clostridium_ramosum	85.0575	52.382	53.8569	40	autometa
Clostridium_sporogenes	91.1772	30.4258	89.7088	90.2562	autometa
Clostridium_symbiosum	89.9882	32.1425	55.5271	88.5202	autometa
Collinsella_intestinalis	96.9975	87.6633	98.8982	71.0184	metabat
Collinsella_stercoris	80.4055	79.2131	80.7202	43.4504	metabat
Coprococcus_comes	94.9831	65.5775	48.4083	53.9	autometa
Dorea_formicigenerans	91.2581	36.9709	34.2086	21.2246	autometa
Edwardsiella_tarda	98.8649	86.9617	93.8284	92.9008	autometa
Enterobacter_cancerogenus_form._taylorae	1.9738	1.9738	1.9738	1.9738	autometa
Escherichia_fergusonii	78.2459	87.3518	95.7293	94.0543	metabat
Eubacterium_biforme	1.94596	0	0	1.94596	autometa
Eubacterium_eligens	94.8048	95.1198	95.9957	67.7494	metabat
Holdemania_filiformis	99.4264	69.4357	99.1781	99.3518	autometa
Lactobacillus_reuteri	1.97787	1.97529	1.97226	1.96804	autometa
Lactobacillus_ruminis	92.1643	92.1643	92.0539	92.1643	autometa
Marvinbryantia_formatexigens_formerly_Bryantella_formatexigens	97.4894	78.6151	96.9782	96.0415	autometa
Megamonas_funiformis	96.5947	50.7752	52.0476	95.7508	autometa
Parabacteroides_johnsonii	76.0868	80.0378	72.323	61.9491	maxbin
Parabacteroides_merdae	70.3055	33.7142	33.4924	46.9723	autometa
Proteus_penneri	97.3879	76.2883	92.8579	97.9359	mycc
Roseburia_intestinalis	91.0812	80.0001	90.1954	91.2413	mycc
Ruminococcus_gnavus	85.5454	66.9411	67.3229	57.4055	autometa
Streptococcus_infantarius	99.3987	87.7299	99.3097	98.1481	autometa
Subdoligranulum_variabile	97.2516	49.3801	70.246	66.4584	autometa
				Best F1 counts
				autometa	25
				maxbin	8
				metabat	12
				mycc	5
