# Supplementary material for: Autometa: automated extraction of microbial genomes from individual shotgun metagenomes
Source: Nucleic Acids Res. 2019 Mar 6;47(10):e57. doi: 10.1093/nar/gkz148 (PMC6547426; doi:10.1093/nar/gkz148)
Supplement: gkz148_Supplemental_Files [file gkz148_supplemental_files.zip › MIX-51_coverage_stats.xlsx]

## Sheet: Sheet1
	Coverage (unique singly-aligned reads)						Genome percentage covered (unique singly-aligned reads)
genome	Mix-51	Mix-51-equal	FL20-9-Mix-51-equal	Mix-51-staggered	FL20-9-Mix-51-staggered		Mix-51	Mix-51-equal	FL20-9-Mix-51-equal	Mix-51-staggered	FL20-9-Mix-51-staggered	Average	Stdev
Alistipes_indistinctus	202.335	108.342	162.298	5.5569	9.92937		99.8207	99.8161	99.8154	97.3793	99.5252	99.2713	1.06524
Bacteroides_cellulosilyticus	72.3748	183.456	219.848	390.357	535.109		89.4676	90.0706	91.5977	91.9865	94.0107	91.4267	1.78164
Bacteroides_dorei	100.478	101.079	122.019	22.2903	34.0432		60.2783	55.2719	59.5793	40.2775	42.6976	51.6209	9.4857
Bacteroides_finegoldii	179.178	280.319	368.916	148.277	241.536		98.8355	98.9114	98.9739	98.7466	98.8303	98.8596	0.0865482
Bacteroides_intestinalis	193.296	231.672	295.917	352.857	529.234		98.0382	98.0887	98.0973	98.1204	98.1661	98.1022	0.0466715
Bacteroides_ovatus	105.648	157.545	204.256	105.258	161.103		93.2152	93.2791	93.752	92.8144	93.5256	93.3173	0.352559
Bacteroides_plebeius	142.4	111.672	145.695	72.5116	106.474		91.5218	91.5444	91.6936	1.02442	1.14599	55.386	49.5697
Bacteroides_stercoris	161.425	102.372	135.758	271.685	431.296		91.9006	91.5661	91.8455	91.9709	92.4167	91.94	0.307609
Bacteroides_thetaiotaomicron_strain_3731	160.423	163.549	196.28	269.028	367.889		27.2231	27.0345	28.9541	28.1456	31.7828	28.628	1.92386
Bacteroides_thetaiotaomicron_strain_7330	402.668	626.461	812.577	1013.34	1583.92		96.6242	96.7201	96.8103	96.9193	96.9755	96.8099	0.14313
Bacteroides_thetaiotaomicron_VPI-5482	93.5067	200.909	223.11	101.647	131.432		18.8039	19.663	22.5952	18.4187	21.6861	20.2334	1.82689
Bacteroides_uniformis	160.886	210.351	275.734	538.356	822.708		97.9967	98.0805	98.0998	98.2273	98.2506	98.131	0.106241
Bacteroides_vulgatus	270.946	286.307	365.578	799.191	1212.92		94.1572	94.1721	94.2846	94.5221	94.7366	94.3745	0.249603
Bifidobacterium_adolescentis	73.6747	25.5845	39.3985	2.05263	3.13554		93.0381	91.984	92.5544	60.7289	76.49	82.9591	14.2402
Bifidobacterium_angulatum	58.3452	29.8348	47.7538	18.203	35.8159		99.0605	98.7175	98.8876	98.1584	98.5635	98.6775	0.344577
Bifidobacterium_bifidum	44.8027	31.6496	50.3608	1	3.95926		99.063	98.7769	99.0855	0.0181715	0.175082	59.4237	54.1582
Bifidobacterium_dentium	72.4938	28.8199	44.1599	10.9605	20.5431		97.9639	97.2173	97.7323	95.1245	96.3542	96.8784	1.15902
Bifidobacterium_pseudocatenulatum	57.3613	38.2208	60.7252	8.89352	17.3331		98.4343	98.397	98.4346	97.4003	98.002	98.1336	0.448734
Blautia_hansenii	35.6307	41.4797	52.7601	4.64375	6.86411		93.0466	92.6451	92.9178	84.205	87.2736	90.0176	4.05605
Blautia_luti_DSM_14534	58.7736	44.6951	56.4112	15.7131	23.0018		76.6399	75.0404	75.4438	73.3287	74.1248	74.9155	1.26602
Citrobacter_youngae	60.5392	135.316	196.402	89.1813	158.843		99.1891	99.234	99.365	98.9474	99.1369	99.1745	0.15251
Clostridium_asparagiforme	64.2347	52.1426	75.6856	34.0604	59.3651		97.2394	97.2853	97.3094	97.2415	97.2732	97.2698	0.0297767
Clostridium_bolteae	51.0615	113.558	156.366	11.2372	18.2803		98.9275	99.0406	99.0468	98.5417	98.6932	98.8499	0.224016
Clostridium_hathewayi	94.9139	58.2093	79.8661	20.9498	34.5422		89.2262	89.1623	89.2159	88.7143	88.9383	89.0514	0.221547
Clostridium_hylemonae	23.6222	16.5119	1.63798	3.17098	4.88518		97.9674	97.7029	59.642	90.4558	95.3441	88.2224	16.2588
Clostridium_M62_1	55.3155	33.0959	45.5461	22.1286	36.4322		92.9967	92.5385	92.8178	92.3697	92.6331	92.6712	0.243623
Clostridium_nexile_Tyzzerella_nexilis	67.3856	47.3396	59.6237	3.05817	4.14106		90.5517	90.1298	90.4549	74.1308	80.2343	85.1003	7.54475
Clostridium_ramosum	55.247	21.6634	26.883	5.17987	6.78112		99.258	97.8924	98.5915	73.3913	81.2627	90.0792	11.9788
Clostridium_sporogenes	44.4356	15.8551	21.0322	3.4149	4.17879		99.0067	97.8402	98.571	51.6989	59.6844	81.3602	23.6053
Clostridium_symbiosum	80.6074	47.6451	64.6487	15.6198	25.4647		99.2767	99.2201	99.2803	99.0457	99.173	99.1992	0.0965217
Collinsella_intestinalis	185.035	96.0762	161.549	16.035	33.2508		99.1804	99.1791	99.207	98.9657	99.0496	99.1164	0.104188
Collinsella_stercoris	37.5945	26.7733	42.7366	4.90682	9.5829		95.7301	95.0108	95.7914	90.2785	93.2981	94.0218	2.32184
Coprococcus_comes	69.9099	59.7675	76.1906	5.75137	8.28412		91.0474	90.6329	91.0535	87.3788	88.4578	89.7141	1.69174
Dorea_formicigenerans	61.9851	17.0857	21.446	5.57681	7.61415		96.2134	95.0993	95.6707	83.9466	89.3476	92.0555	5.30825
Edwardsiella_tarda	60.4544	47.3094	72.2231	4.12475	7.57939		96.5761	96.5517	96.6481	93.2751	95.7592	95.762	1.43668
Enterobacter_cancerogenus	58.1793	93.7373	143.311	12.1861	22.3956		99.2746	99.3077	99.3699	14.9997	17.1671	66.0238	45.5956
Escherichia_fergusonii	65.9709	66.9549	97.3335	15.0722	27.5893		98.0077	97.9755	98.0137	97.6972	97.8103	97.9009	0.14091
Eubacterium_biforme	64.1021	12.2292	14.7589	1.95055	2.36176		94.3422	85.4803	87.6387	25.9766	30.8138	64.8503	33.4826
Eubacterium_eligens	83.0051	53.6659	67.8088	11.1334	15.5036		99.456	99.432	99.4383	95.9141	97.506	98.3493	1.59877
Holdemania_filiformis	196.178	90.1734	127.205	4.11517	6.80662		96.2226	96.0204	96.1532	91.0169	93.756	94.6338	2.2698
Lactobacillus_reuteri	46.9319	21.3544	25.6865	1.62752	1.9619		96.3274	96.1269	96.138	55.1475	67.4227	82.2325	19.6088
Lactobacillus_ruminis	43.8376	27.1766	35.2395	10.2097	15.6234		86.1138	85.6911	85.8639	84.4915	85.2781	85.4877	0.63466
Marvinbryantia_formatexigens_formerly_Bryantella_formatexigens	22.1584	36.5337	50.696	24.8812	41.228		99.2106	99.3456	99.3697	99.2648	99.333	99.3047	0.065468
Megamonas_funiformis	102.118	51.0212	65.4016	2.62849	3.62876		98.0955	98.0072	98.0361	83.0383	90.4704	93.5295	6.71996
Parabacteroides_johnsonii	46.2287	70.6262	88.9982	57.112	85.9736		88.1648	87.7695	89.8352	86.5831	89.3436	88.3392	1.29283
Parabacteroides_merdae	213.209	224.895	302.218	123.682	201.896		93.0996	93.0929	93.1985	92.9011	93.004	93.0592	0.112052
Proteus_penneri	105.767	45.4051	57.7832	4.2884	6.18801		99.7265	99.636	99.6971	90.2359	94.507	96.7605	4.28186
Roseburia_intestinalis	33.7886	41.7861	54.1984	27.44	40.8108		98.4664	98.5543	98.6581	98.3708	98.5296	98.5158	0.106534
Ruminococcus_gnavus	67.4712	60.5345	78.8977	5.51796	8.48009		98.0254	97.7384	97.9991	94.4042	95.6223	96.7579	1.65362
Streptococcus_infantarius	61.0676	32.5096	39.687	22.7657	33.6722		99.0434	99.0086	98.9824	98.9779	99.027	99.0079	0.0281701
Subdoligranulum_variabile	62.7154	51.6826	76.7335	10.0474	18.1803		99.2832	99.296	99.292	98.4567	98.9039	99.0464	0.369712
Average	96.7003	93.5873	123.674	92.7622	141.76		92.1642	91.6863	91.402	80.0662	82.3826
Stdev	71.8185	103.882	133.812	201.08	307.413		15.6128	15.7819	15.8081	27.5506	26.7328
