# Supplementary material for: Autometa: automated extraction of microbial genomes from individual shotgun metagenomes
Source: Nucleic Acids Res. 2019 Mar 6;47(10):e57. doi: 10.1093/nar/gkz148 (PMC6547426; doi:10.1093/nar/gkz148)
Supplement: gkz148_Supplemental_Files [file gkz148_supplemental_files.zip › MIX-51_info.xlsx]

## Sheet: Sheet1
Strain	Accession	Genome size (bp)	Status	Complete size	Notes
Bacteroides thetaiotaomicron 3731		7187176	Complete
Blautia luti DSM 14534		4068430	Complete
Bacteroides thetaiotaomicron VPI-5482	GCA_000011065.1	6293399	Complete		1 chromosome, 1 plasmid
Bacteroidetes vulgatus ATCC 8482	GCA_000012825.1	5163189	Complete
Lactobacillus reuteri DSM 20016	GCA_000016825.1	1999618	Complete
Escherichia fergusonii ATCC 35469	GCA_000026225.1	4643861	Complete		1 chromosome, 1 plasmid
[Eubacterium] eligens ATCC 27750	GCA_000146185.1	2831389	Complete		1 chromosome, 2 plasmids
Bifidobacterium adolescentis L2-32	GCA_000154085.1	2389110	Draft
Parabacteroides merdae ATCC 43184	GCA_000154105.1	4434377	Draft
Bacteroides ovatus ATCC 8483	GCA_000154125.1	6465369	Draft	6472489	complete version available (NZ_CP012938.1)
Edwardsiella tarda ATCC 23685	GCA_000154205.1	4719097	Draft
[Clostridium] bolteae ATCC BAA-613	GCA_000154365.1	6557988	Draft	6614036	complete version available (NZ_CP022464.2/NZ_CP022465.2)
Erysipelatoclostridium ramosum DSM 1402	GCA_000154485.1	3235195	Draft
Bacteroides stercoris ATCC 43183	GCA_000154525.1	4009829	Draft
Streptococcus infantarius subsp. Infantarius ATCC BAA-102	GCA_000154985.1	1925187	Draft
Clostridium sporogenes ATCC 15579	GCA_000155085.1	4102325	Draft		Almost complete - 2 scaffolds
Proteus penneri ATCC 35198	GCA_000155835.1	3749229	Draft
Coprococcus comes ATCC 27758	GCA_000155875.1	3242215	Draft
Citrobacter youngae ATCC 29220	GCA_000155975.1	5154159	Draft
Enterobacter cancerogenus ATCC 35316	GCA_000155995.1	4638653	Draft
Tyzzerella nexilis DSM 1787	GCA_000156035.2	3995628	Draft
Bacteroidetes dorei DSM 17855	GCA_000156075.1	5566217	Draft
Collinsella intestinalis DSM 13280	GCA_000156175.1	1809497	Draft		Almost complete - 3 scaffolds
Bacteroides finegoldii DSM 17565	GCA_000156195.1	4892401	Draft
Collinsella stercoris DSM 13279	GCA_000156215.1	2475429	Draft
Parabacteroides johnsonii DSM 18315	GCA_000156495.1	4787097	Draft
[Clostridium] hylemonae DSM 15053	GCA_000156515.1	3889859	Draft
Roseburia intestinalis L1-82	GCA_000156535.1	4411375	Draft
Bifidobacterium angulatum DSM 20098 = JCM 7096	GCA_000156635.1	2008208	Draft	2021974	Complete version available (NZ_AP012322.1)
Holdemanella biformis DSM 3989	GCA_000156655.1	2517763	Draft
Blautia hansenii DSM 20583	GCA_000156675.1	3058721	Draft	3065949	Complete version available (NZ_CP022413.2)
Subdoligranulum variabile DSM 15176	GCA_000157955.1	3245471	Draft
Holdemania filiformis DSM 12042	GCA_000157995.1	3932923	Draft
Bacteroides cellulosilyticus DSM 14838	GCA_000158035.1	6870144	Draft
[Clostridium] asparagiforme DSM 15981	GCA_000158075.1	6417332	Draft
Clostridium sp. M62/1	GCA_000159055.1	3842594	Draft
Hungatella hathewayi DSM 13479	GCA_000160095.1	7163884	Draft
Edwardsiella tarda ATCC 23685	GCA_000163955.1	3744568	Draft
Dorea formicigenerans ATCC 27755	GCA_000169235.1	3186031	Draft
[Ruminococcus] gnavus ATCC 29149	GCA_000169475.1	3501911	Draft
Bifidobacterium dentium ATCC 27678	GCA_000172135.1	2642081	Draft		Almost complete - 2 sequences
Bacteroides intestinalis DSM 17393	GCA_000172175.1	2642081	Draft
Bifidobacterium pseudocatenulatum DSM 20438 = JCM 1200 = LMG 10505	GCA_000173435.1	2304808	Draft	2313752	Complete version available (NZ_AP012330.1)
Marvinbryantia formatexigens DSM 14469	GCA_000173815.1	4548960	Draft
Bacteroides plebeius DSM 17135	GCA_000187895.1	4421924	Draft
Alistipes indistinctus YIT 12060	GCA_000231275.1	2855429	Draft
Megamonas funiformis YIT 11815	GCA_000245775.1	2562512	Draft
[Clostridium] symbiosum ATCC 14940	GCA_000466485.1	4823675	Draft
Bifidobacterium bifidum ATCC 29521 = JCM 1255 = DSM 20456	GCA_000466525.1	2201251	Draft	2211039	Complete version available (NZ_AP012323.1)
Bacteroides thetaiotaomicron 7330	GCA_001314975.1	6487685	Complete
Lactobacillus ruminis DSM 20403 = NBRC 102161	GCA_001436475.1	2008484	Draft

## Sheet: MIX-51-equal
pellet	Strain	Accession	Genome size	Status	MW (Da)	1 mole (ng)	40 attomoles (ng)	Concentration (ng/uL)	Volume to add (uL)
A6	Alistipes indistinctus YIT 12060	GCA_000231275.1	2855429	Draft	1.7645e+09	1.7645e+18	70.5802	60.095	1.17448
A8	Bifidobacterium pseudocatenulatum DSM 20438 = JCM 1200 = LMG 10505	GCA_000173435.1	2304808	Draft	1.42428e+09	1.42428e+18	56.9713	19.7393	2.88618
A9	Clostridium sporogenes ATCC 15579	GCA_000155085.1	4102325	Draft	2.53394e+09	2.53394e+18	101.358	22.9922	4.40835
A11	[Eubacterium] eligens ATCC 27750	GCA_000146185.1	2831389	Complete	1.74917e+09	1.74917e+18	69.9668	42.4502	1.64821
A12	Lactobacillus ruminis DSM 20403 = NBRC 102161	GCA_001436475.1	2008484	Draft	1.24091e+09	1.24091e+18	49.6365	20.4613	2.42588
B2	Parabacteroides merdae ATCC 43184	GCA_000154105.1	4434377	Draft	2.7398e+09	2.7398e+18	109.592	61.3217	1.78717
B3	Citrobacter youngae ATCC 29220	GCA_000155975.1	5154159	Draft	3.18489e+09	3.18489e+18	127.396	54.2844	2.34682
B7	Enterobacter cancerogenus ATCC 35316	GCA_000155995.1	4638653	Draft	2.86649e+09	2.86649e+18	114.66	64.8509	1.76805
B8	Bacteroides plebeius DSM 17135	GCA_000187895.1	4421924	Draft	2.73206e+09	2.73206e+18	109.282	59.48	1.8373
B9	Blautia hansenii DSM 20583	NZ_CP022413.2	3058721	Complete	1.89412e+09	1.89412e+18	75.7648	33.398	2.26854
B12	Collinsella stercoris DSM 13279	GCA_000156215.1	2475429	Draft	1.52991e+09	1.52991e+18	61.1966	15.6757	3.90391
C1	Bacteroides ovatus ATCC 8483	NZ_CP012938.1	6465369	Complete	3.99884e+09	3.99884e+18	159.953	62.8092	2.54666
C2	Bacteroides thetaiotaomicron 7330	GCA_001314975.1	6487685	Complete	4.00828e+09	4.00828e+18	160.331	59.9793	2.6731
C3	Parabacteroides johnsonii DSM 18315	GCA_000156495.1	4787097	Draft	2.95782e+09	2.95782e+18	118.313	51.0413	2.31798
C4	Bifidobacterium dentium ATCC 27678	GCA_000172135.1	2642081	Draft	1.63276e+09	1.63276e+18	65.3105	43.8193	1.49045
C8	Dorea formicigenerans ATCC 27755	GCA_000169235.1	3186031	Draft	1.96837e+09	1.96837e+18	78.7347	12.64	6.22901
C9	Bifidobacterium angulatum DSM 20098 = JCM 7096	NZ_AP012322.1	2008208	Complete	1.24956e+09	1.24956e+18	49.9826	36.8004	1.35821
C10	Bifidobacterium bifidum ATCC 29521 = JCM 1255 = DSM 20456	NZ_AP012323.1	2201251	Complete	1.36648e+09	1.36648e+18	54.659	46.9467	1.16428
C11a	Marvinbryantia formatexigens DSM 14469	GCA_000173815.1	4548960	Draft	2.81078e+09	2.81078e+18	112.431	40.0645	2.80626
C12	Megamonas funiformis YIT 11815	GCA_000245775.1	2562512	Draft	1.58293e+09	1.58293e+18	63.3172	42.6166	1.48574
D1	[Clostridium] bolteae ATCC BAA-613	NZ_CP022464.2/NZ_CP022465.2	6557988	Complete	4.08675e+09	4.08675e+18	163.47	55.9679	2.92078
D3	Bacteroides intestinalis DSM 17393	GCA_000172175.1	2642081	Draft	3.73947e+09	3.73947e+18	149.579	57.7008	2.59232
D6	Escherichia fergusonii ATCC 35469	GCA_000026225.1	4643861	Complete	2.86944e+09	2.86944e+18	114.778	51.0188	2.24971
D8	Bacteroides thetaiotaomicron 3731		7187176	Complete	4.38566e+09	4.38566e+18	175.427	61.4006	2.85708
D9	Clostridium sp. M62/1	GCA_000159055.1	3842594	Draft	2.37435e+09	2.37435e+18	94.9738	14.3193	6.63257
D10	Holdemania filiformis DSM 12042	GCA_000157995.1	3932923	Draft	2.43022e+09	2.43022e+18	97.2089	56.8012	1.71139
D11	Proteus penneri ATCC 35198	GCA_000155835.1	3749229	Draft	2.3162e+09	2.3162e+18	92.6481	37.3996	2.47725
E2	Collinsella intestinalis DSM 13280	GCA_000156175.1	1809497	Draft	1.11831e+09	1.11831e+18	44.7324	57.5358	0.777471
E4a	Hungatella hathewayi DSM 13479 = Clostridium hathewayi	GCA_000160095.1	7163884	Draft	4.42671e+09	4.42671e+18	177.068	55.4922	3.19086
E6	Streptococcus infantarius subsp. Infantarius ATCC BAA-102	GCA_000154985.1	1925187	Draft	1.18934e+09	1.18934e+18	47.5735	12.7269	3.73804
E7	Tyzzerella nexilis DSM 1787	GCA_000156035.2	3995628	Draft	2.46859e+09	2.46859e+18	98.7436	49.2965	2.00305
E8	Coprococcus comes ATCC 27758	GCA_000155875.1	3242215	Draft	2.00313e+09	2.00313e+18	80.1251	51.5847	1.55327
E10	Erysipelatoclostridium ramosum DSM 1402 = Clostridium ramosum	GCA_000154485.1	3235195	Draft	1.99844e+09	1.99844e+18	79.9375	3.24301	24.6491
F4a	Bacteroides stercoris ATCC 43183	GCA_000154525.1	4009829	Draft	2.47751e+09	2.47751e+18	99.1004	59.2876	1.67152
F5b	Bacteroidetes dorei DSM 17855	GCA_000156075.1	5566217	Draft	3.43897e+09	3.43897e+18	137.559	61.6132	2.23262
F6	Bacteroides thetaiotaomicron VPI-5482	GCA_000011065.1	6293399	Complete	3.88825e+09	3.88825e+18	155.53	57.6857	2.69617
F12	[Clostridium] symbiosum ATCC 14940	GCA_000466485.1	4823675	Draft	2.98044e+09	2.98044e+18	119.218	46.744	2.55044
G1	Bacteroidetes vulgatus ATCC 8482	GCA_000012825.1	5163189	Complete	3.18994e+09	3.18994e+18	127.598	56.0209	2.27768
G2a	Roseburia intestinalis L1-82	GCA_000156535.1	4411375	Draft	2.72549e+09	2.72549e+18	109.019	30.9069	3.52735
G4	Bacteroides finegoldii DSM 17565	GCA_000156195.1	4892401	Draft	3.02268e+09	3.02268e+18	120.907	55.4228	2.18154
G6	Lactobacillus reuteri DSM 20016	GCA_000016825.1	1999618	Complete	1.23535e+09	1.23535e+18	49.4138	3.50334	14.1048
G7	[Ruminococcus] gnavus ATCC 29149	GCA_000169475.1	3501911	Draft	2.16359e+09	2.16359e+18	86.5435	34.4046	2.51546
G11a	Bacteroides cellulosilyticus DSM 14838	GCA_000158035.1	6870144	Draft	4.24465e+09	4.24465e+18	169.786	56.5896	3.0003
G12	Bifidobacterium adolescentis L2-32	GCA_000154085.1	2389110	Draft	1.47645e+09	1.47645e+18	59.058	31.0858	1.89984
H1	Subdoligranulum variabile DSM 15176	GCA_000157955.1	3245471	Draft	2.00563e+09	2.00563e+18	80.2253	49.0429	1.63582
H2	Blautia luti DSM 14534		4068430	Complete	2.5141e+09	2.5141e+18	100.564	34.8892	2.88239
H4	[Clostridium] asparagiforme DSM 15981	GCA_000158075.1	6417332	Draft	1.98198e+09	1.98198e+18	79.2792	48.1858	1.64528
H5	Holdemanella biformis DSM 3989 = Eubacterium biforme	GCA_000156655.1	2517763	Draft	7.75993e+08	7.75993e+17	31.0397	7.44026	4.17186
H6b	Bacteroides uniformis ATCC 8492	GCA_000154205.1	4719097	Draft	1.45698e+09	1.45698e+18	58.2793	54.0171	1.07891
H9a	Edwardsiella tarda ATCC 23685	GCA_000163955.1	3744568	Draft	1.15715e+09	1.15715e+18	46.2859	55.3681	0.835967
H10	[Clostridium] hylemonae DSM 15053	GCA_000156515.1	3889859	Draft	1.20005e+09	1.20005e+18	48.0022	35.0561	1.3693
	Average	4.03188e+06			Total	4903.11	Total	158.157
							TE to add	91.8433
							Final concentration is 19.6 ng/uL
							Supply Biotech center with 50 uL

## Sheet: MIX-51-staggered
pellet	Strain	Accession	Genome size	Status	MW (Da)	1 mole (ng)	Attomoles to add	ng to add	Concentration (ng/uL)	Volume to add (1x uL)	Volumne to add (10x uL)
A6	Alistipes indistinctus YIT 12060	GCA_000231275.1	2855429	Draft	1.7645e+09	1.7645e+18	4	7.05802	60.095		1.17448
A8	Bifidobacterium pseudocatenulatum DSM 20438 = JCM 1200 = LMG 10505	GCA_000173435.1	2304808	Draft	1.42428e+09	1.42428e+18	20	28.4857	19.7393	1.44309
A9	Clostridium sporogenes ATCC 15579	GCA_000155085.1	4102325	Draft	2.53394e+09	2.53394e+18	8	20.2715	22.9922		8.8167
A11	[Eubacterium] eligens ATCC 27750	GCA_000146185.1	2831389	Complete	1.74917e+09	1.74917e+18	16	27.9867	42.4502		6.59283
A12	Lactobacillus ruminis DSM 20403 = NBRC 102161	GCA_001436475.1	2008484	Draft	1.24091e+09	1.24091e+18	32	39.7092	20.4613	1.9407
B2	Parabacteroides merdae ATCC 43184	GCA_000154105.1	4434377	Draft	2.7398e+09	2.7398e+18	40	109.592	61.3217	1.78717
B3	Citrobacter youngae ATCC 29220	GCA_000155975.1	5154159	Draft	3.18489e+09	3.18489e+18	64	203.833	54.2844	3.75492
B7	Enterobacter cancerogenus ATCC 35316	GCA_000155995.1	4638653	Draft	2.86649e+09	2.86649e+18	4	11.466	64.8509		1.76805
B8	Bacteroides plebeius DSM 17135	GCA_000187895.1	4421924	Draft	2.73206e+09	2.73206e+18	80	218.565	59.48	3.67459
B9	Blautia hansenii DSM 20583	NZ_CP022413.2	3058721	Complete	1.89412e+09	1.89412e+18	8	15.153	33.398		4.53708
B12	Collinsella stercoris DSM 13279	GCA_000156215.1	2475429	Draft	1.52991e+09	1.52991e+18	16	24.4786	15.6757	1.56156
C1	Bacteroides ovatus ATCC 8483	NZ_CP012938.1	6465369	Complete	3.99884e+09	3.99884e+18	60	239.93	62.8092	3.81998
C2	Bacteroides thetaiotaomicron 7330	GCA_001314975.1	6487685	Complete	4.00828e+09	4.00828e+18	320	1282.65	59.9793	21.3848
C3	Parabacteroides johnsonii DSM 18315	GCA_000156495.1	4787097	Draft	2.95782e+09	2.95782e+18	80	236.625	51.0413	4.63595
C4	Bifidobacterium dentium ATCC 27678	GCA_000172135.1	2642081	Draft	1.63276e+09	1.63276e+18	40	65.3105	43.8193	1.49045
C8	Dorea formicigenerans ATCC 27755	GCA_000169235.1	3186031	Draft	1.96837e+09	1.96837e+18	32	62.9877	12.64	4.98321
C9	Bifidobacterium angulatum DSM 20098 = JCM 7096	NZ_AP012322.1	2008208	Complete	1.24956e+09	1.24956e+18	60	74.9739	36.8004	2.03731
C10	Bifidobacterium bifidum ATCC 29521 = JCM 1255 = DSM 20456	NZ_AP012323.1	2201251	Complete	1.36648e+09	1.36648e+18	80	109.318	46.9467	2.32856
C11a	Marvinbryantia formatexigens DSM 14469	GCA_000173815.1	4548960	Draft	2.81078e+09	2.81078e+18	64	179.89	40.0645	4.49001
C12	Megamonas funiformis YIT 11815	GCA_000245775.1	2562512	Draft	1.58293e+09	1.58293e+18	4	6.33172	42.6166		1.48574
D1	[Clostridium] bolteae ATCC BAA-613	NZ_CP022464.2/NZ_CP022465.2	6557988	Complete	4.08675e+09	4.08675e+18	8	32.694	55.9679		5.84157
D3	Bacteroides intestinalis DSM 17393	GCA_000172175.1	2642081	Draft	3.73947e+09	3.73947e+18	120	448.737	57.7008	7.77696
D6	Escherichia fergusonii ATCC 35469	GCA_000026225.1	4643861	Complete	2.86944e+09	2.86944e+18	16	45.911	51.0188		8.99884
D8	Bacteroides thetaiotaomicron 3731		7187176	Complete	4.38566e+09	4.38566e+18	160	701.706	61.4006	11.4283
D9	Clostridium sp. M62/1	GCA_000159055.1	3842594	Draft	2.37435e+09	2.37435e+18	64	151.958	14.3193	10.6121
D10	Holdemania filiformis DSM 12042	GCA_000157995.1	3932923	Draft	2.43022e+09	2.43022e+18	4	9.72089	56.8012		1.71139
D11	Proteus penneri ATCC 35198	GCA_000155835.1	3749229	Draft	2.3162e+09	2.3162e+18	8	18.5296	37.3996		4.9545
E2	Collinsella intestinalis DSM 13280	GCA_000156175.1	1809497	Draft	1.11831e+09	1.11831e+18	16	17.893	57.5358		3.10989
E4a	Hungatella hathewayi DSM 13479 = Clostridium hathewayi	GCA_000160095.1	7163884	Draft	4.42671e+09	4.42671e+18	32	141.655	55.4922	2.55269
E6	Streptococcus infantarius subsp. Infantarius ATCC BAA-102	GCA_000154985.1	1925187	Draft	1.18934e+09	1.18934e+18	64	76.1177	12.7269	5.98087
E7	Tyzzerella nexilis DSM 1787	GCA_000156035.2	3995628	Draft	2.46859e+09	2.46859e+18	4	9.87436	49.2965		2.00305
E8	Coprococcus comes ATCC 27758	GCA_000155875.1	3242215	Draft	2.00313e+09	2.00313e+18	8	16.025	51.5847		3.10655
E10	Erysipelatoclostridium ramosum DSM 1402 = Clostridium ramosum	GCA_000154485.1	3235195	Draft	1.99844e+09	1.99844e+18	16	31.975	3.24301	9.85965
F4a	Bacteroides stercoris ATCC 43183	GCA_000154525.1	4009829	Draft	2.47751e+09	2.47751e+18	240	594.602	59.2876	10.0291
F5b	Bacteroidetes dorei DSM 17855	GCA_000156075.1	5566217	Draft	3.43897e+09	3.43897e+18	4	13.7559	61.6132		2.23262
F6	Bacteroides thetaiotaomicron VPI-5482	GCA_000011065.1	6293399	Complete	3.88825e+09	3.88825e+18	40	155.53	57.6857	2.69617
F12	[Clostridium] symbiosum ATCC 14940	GCA_000466485.1	4823675	Draft	2.98044e+09	2.98044e+18	32	95.3742	46.744	2.04035
G1	Bacteroides vulgatus ATCC 8482	GCA_000012825.1	5163189	Complete	3.18994e+09	3.18994e+18	400	1275.98	56.0209	22.7768
G2a	Roseburia intestinalis L1-82	GCA_000156535.1	4411375	Draft	2.72549e+09	2.72549e+18	64	174.431	30.9069	5.64377
G4	Bacteroides finegoldii DSM 17565	GCA_000156195.1	4892401	Draft	3.02268e+09	3.02268e+18	20	60.4536	55.4228	1.09077
G6	Lactobacillus reuteri DSM 20016	GCA_000016825.1	1999618	Complete	1.23535e+09	1.23535e+18	4	4.94138	3.50334	1.41048
G7	[Ruminococcus] gnavus ATCC 29149	GCA_000169475.1	3501911	Draft	2.16359e+09	2.16359e+18	8	17.3087	34.4046		5.03093
G11a	Bacteroides cellulosilyticus DSM 14838	GCA_000158035.1	6870144	Draft	4.24465e+09	4.24465e+18	200	848.93	56.5896	15.0015
G12	Bifidobacterium adolescentis L2-32	GCA_000154085.1	2389110	Draft	1.47645e+09	1.47645e+18	4	5.9058	31.0858		1.89984
H1	Subdoligranulum variabile DSM 15176	GCA_000157955.1	3245471	Draft	2.00563e+09	2.00563e+18	16	32.0901	49.0429		6.54328
H2	Blautia luti DSM 14534		4068430	Complete	2.5141e+09	2.5141e+18	32	80.4513	34.8892	2.30591
H4	[Clostridium] asparagiforme DSM 15981	GCA_000158075.1	6417332	Draft	1.98198e+09	1.98198e+18	64	126.847	48.1858	2.63245
H5	Holdemanella biformis DSM 3989 = Eubacterium biforme	GCA_000156655.1	2517763	Draft	7.75993e+08	7.75993e+17	4	3.10397	7.44026		4.17186
H6b	Bacteroides uniformis ATCC 8492	GCA_000154205.1	4719097	Draft	1.45698e+09	1.45698e+18	280	407.955	54.0171	7.55234
H9a	Edwardsiella tarda ATCC 23685	GCA_000163955.1	3744568	Draft	1.15715e+09	1.15715e+18	8	9.25718	55.3681		1.67193
H10	[Clostridium] hylemonae DSM 15053	GCA_000156515.1	3889859	Draft	1.20005e+09	1.20005e+18	16	19.2009	35.0561		5.47719
	Average	4.03188e+06			Total	2988	8593.53
									Total volume	261.851
									TE to add	238.149
									Final concentration is 17.19 ng/uL
									Supply biotech center with 50 uL

## Sheet: FL20-9 plus MIX-51
FL20-9 concentration is 8.36 ng/uL
So, 500 ng is 59.8 uL
We will ask for 134.5 M reads, of which 20 M we want to be MIX-51
We want 500 ng FL20-9 to contribute 114.5 M reads
What mass of MIX-51 (x) should contribute 20 M reads
x = (20*50) / 114.5		87.3 ng
To make FL20-9-MIX-51-equal			To make FL20-9-MIX-51-staggered
	Volume to add (uL)			Volume to add (uL)
FL20-9	59.8		FL20-9	59.8
MIX-51-equal	4.45408		MIX-51-staggered	5.07853
Total	64.2541		Total	64.8785
