# Supplementary material for: Autometa: automated extraction of microbial genomes from individual shotgun metagenomes
Source: Nucleic Acids Res. 2019 Mar 6;47(10):e57. doi: 10.1093/nar/gkz148 (PMC6547426; doi:10.1093/nar/gkz148)
Supplement: gkz148_Supplemental_Files [file gkz148_supplemental_files.zip › MIX51_assembly_stats.xlsx]

## Sheet: MIX-51-synthetic
Genome	NumContigs	GenomeSize (bp)	N50	MaxContigLength (bp)
Alistipes_indistinctus	10	2843475	699946	1179182
Bacteroides_cellulosilyticus	141	6436242	202038	1200465
Bacteroides_dorei	416	4307797	36955	147017
Bacteroides_finegoldii	218	4326336	49044	167856
Bacteroides_intestinalis	194	5666674	116787	369881
Bacteroides_ovatus	179	6013208	102429	326350
Bacteroides_plebeius	90	4089656	150876	258221
Bacteroides_stercoris	121	3753781	89633	297864
Bacteroides_thetaiotaomicron_3731_Bacteroides_thetaiot	259	2810551	32819	180956
Bacteroides_thetaiotaomicron7330	230	2223622	22344	134348
Bacteroides_thetaiotaomicronVPI-5482	251	3259461	30419	132467
Bacteroides_uniformis	87	4418184	173310	278154
Bacteroides_vulgatus	489	3097038	31041	107489
Bifidobacterium_adolescentis	39	2279648	154753	401191
Bifidobacterium_angulatum	48	1953675	196065	490634
Bifidobacterium_bifidum	12	2187688	322662	563385
Bifidobacterium_dentium	33	2584579	190290	347529
Bifidobacterium_pseudocatenulatum	48	1743503	104036	235902
Blautia_hansenii	51	2911396	227019	338915
Blautia_luti_DSM_14534_Blautia_luti_DSM_145	42	2080206	103232	276360
Citrobacter_youngae	39	4308339	206525	527233
Clostridium_asparagiforme	48	6276830	229411	527659
Clostridium_bolteae	104	6370973	187083	635299
Clostridium_hathewayi	115	6344839	154883	636812
Clostridium_hylemonae	37	3433432	243094	691415
Clostridium_M62_1	79	3569355	144326	286229
Clostridium_nexile_Tyzzerella_nexilis	174	3549895	59746	211518
Clostridium_ramosum	22	3214379	335610	609412
Clostridium_sporogenes	21	4061331	718036	1986173
Clostridium_symbiosum	229	4823212	31339	123622
Collinsella_intestinalis	19	1789578	203055	487910
Collinsella_stercoris	42	1570591	81753	200839
Coprococcus_comes	108	3131785	106798	289635
Dorea_formicigenerans	90	2932490	128567	523204
Edwardsiella_tarda	27	3272587	182560	641340
Enterobacter_cancerogenus_form._taylorae	39	4575066	342065	1290113
Escherichia_fergusonii	56	4520532	190612	535561
Eubacterium_biforme	105	2393316	43074	104231
Eubacterium_eligens	21	2786122	238703	458966
Holdemania_filiformis	91	3801860	78924	227093
Lactobacillus_reuteri	75	1930967	66296	132517
Lactobacillus_ruminis	57	1867284	66756	149070
Marvinbryantia_formatexigens_formerly_Bryantella_formatexigens	67	4487448	140679	453065
Megamonas_funiformis	40	2513830	139427	304526
Parabacteroides_johnsonii	171	3949953	93907	242210
Parabacteroides_merdae	167	4007392	94980	330699
Proteus_penneri	27	3743525	411928	557572
Roseburia_intestinalis	137	3994388	85169	194211
Ruminococcus_gnavus	87	3232966	114134	272827
Streptococcus_infantarius	25	1908381	425581	566971
Subdoligranulum_variabile	51	3152244	142810	575826

## Sheet: MIX-51-equal
Genome (Mix-51-equal)	NumContigs	GenomeSize (bp)	N50	MaxContigLength (bp)
Alistipes_indistinctus	13	2844990	699946	886724
Bacteroides_cellulosilyticus	95	6124283	302611	1170715
Bacteroides_dorei	302	3966441	51441	158261
Bacteroides_finegoldii	198	4356925	54390	187741
Bacteroides_intestinalis	186	5447051	158872	382652
Bacteroides_ovatus	151	5877114	107735	326348
Bacteroides_plebeius	88	4147308	129804	258209
Bacteroides_stercoris	120	3668126	89716	434449
Bacteroides_thetaiotaomicron_3731_Bacteroides_thetaiot	168	2028955	33696	167123
Bacteroides_thetaiotaomicron7330	167	2173958	42113	127587
Bacteroides_thetaiotaomicronVPI-5482	232	4128984	34968	122365
Bacteroides_uniformis	75	4362338	193096	354444
Bacteroides_vulgatus	383	4038322	33131	111823
Bifidobacterium_adolescentis	63	2269571	100101	269668
Bifidobacterium_angulatum	33	1964574	196802	490786
Bifidobacterium_bifidum	14	2189182	293498	1084439
Bifidobacterium_dentium	41	2599087	265968	349153
Bifidobacterium_pseudocatenulatum	56	2167139	117694	235107
Blautia_hansenii	85	2812235	227176	347026
Blautia_luti_DSM_14534_Blautia_luti_DSM_145	37	2284939	127149	276333
Citrobacter_youngae	52	5092461	278251	731439
Clostridium_asparagiforme	50	6098627	182771	522407
Clostridium_bolteae	89	6445412	191428	635298
Clostridium_hathewayi	114	6221778	143894	485707
Clostridium_hylemonae	53	3385988	160199	451176
Clostridium_M62_1	85	3577080	122797	325363
Clostridium_nexile_Tyzzerella_nexilis	148	3408672	67595	216012
Clostridium_ramosum	373	3068916	49639	342372
Clostridium_sporogenes	597	3907724	15127	78906
Clostridium_symbiosum	242	4801577	30319	123622
Collinsella_intestinalis	26	1790197	128850	277837
Collinsella_stercoris	44	1567423	81386	132121
Coprococcus_comes	74	3113071	93959	645980
Dorea_formicigenerans	361	2684817	18058	76505
Edwardsiella_tarda	36	3327045	162143	824174
Enterobacter_cancerogenus_form._taylorae	19	3831252	406524	1290113
Escherichia_fergusonii	48	3263768	190692	710475
Eubacterium_biforme	506	1744184	15357	74298
Eubacterium_eligens	55	2784451	172646	449149
Holdemania_filiformis	84	3788463	91361	227153
Lactobacillus_reuteri	69	1915073	66296	139394
Lactobacillus_ruminis	83	1903450	40819	119275
Marvinbryantia_formatexigens_formerly_Bryantella_formatexigens	68	4520754	142251	453129
Megamonas_funiformis	60	2505096	120407	293294
Parabacteroides_johnsonii	143	4266368	105271	222562
Parabacteroides_merdae	119	4101462	168579	320026
Proteus_penneri	48	3734684	158557	477012
Roseburia_intestinalis	138	4104171	81940	219492
Ruminococcus_gnavus	103	3272733	88849	462153
Streptococcus_infantarius	27	1907057	425677	566971
Subdoligranulum_variabile	50	3163039	299222	575826

## Sheet: FL20-9-MIX-51-equal
Genome (FL20-9-Mix-51-equal)	NumContigs	GenomeSize (bp)	N50	MaxContigLength (bp)
Alistipes_indistinctus	12	2844136	542705	887141
Bacteroides_cellulosilyticus	111	5979724	361297	1838076
Bacteroides_dorei	309	3892406	48317	169819
Bacteroides_finegoldii	199	4446494	54498	238900
Bacteroides_intestinalis	149	5519190	147312	382193
Bacteroides_ovatus	169	5972997	106088	326330
Bacteroides_plebeius	73	4097082	129866	258209
Bacteroides_stercoris	119	3656819	82126	297743
Bacteroides_thetaiotaomicron_3731_Bacteroides_thetaiot	174	1952583	29476	167102
Bacteroides_thetaiotaomicron7330	181	2264839	28005	143747
Bacteroides_thetaiotaomicronVPI-5482	236	4237327	35202	122540
Bacteroides_uniformis	90	4372574	173354	274974
Bacteroides_vulgatus	393	3888376	35696	111823
Bifidobacterium_adolescentis	49	2234349	132888	298787
Bifidobacterium_angulatum	28	1972346	211813	490789
Bifidobacterium_bifidum	4	2204042	1640765	1640765
Bifidobacterium_dentium	32	2599266	190290	342261
Bifidobacterium_pseudocatenulatum	55	2204631	134858	279531
Blautia_hansenii	98	2864730	228436	340190
Blautia_luti_DSM_14534_Blautia_luti_DSM_145	49	2759571	121357	351160
Citrobacter_youngae	56	5237915	419658	895354
Clostridium_asparagiforme	52	6016950	229419	522737
Clostridium_bolteae	92	6303010	208619	635298
Clostridium_hathewayi	110	6381180	161113	475546
Clostridium_hylemonae	42	3390030	284759	811922
Clostridium_M62_1	87	3555039	122797	325098
Clostridium_nexile_Tyzzerella_nexilis	151	3569290	62338	194289
Clostridium_ramosum	216	3144971	99713	606431
Clostridium_sporogenes	238	4011131	36630	120897
Clostridium_symbiosum	242	4822364	31070	123624
Collinsella_intestinalis	43	1769188	203055	487910
Collinsella_stercoris	51	1384713	64808	120439
Coprococcus_comes	80	3167517	96266	646009
Dorea_formicigenerans	213	2758316	32924	97277
Edwardsiella_tarda	31	3354430	209813	720790
Enterobacter_cancerogenus_form._taylorae	37	3832024	342239	1289872
Escherichia_fergusonii	55	3490424	173684	536836
Eubacterium_biforme	491	1868656	16023	75187
Eubacterium_eligens	32	2790492	206805	449270
Holdemania_filiformis	79	3782017	89159	227054
Lactobacillus_reuteri	83	1936845	61091	108614
Lactobacillus_ruminis	75	2036020	48661	121436
Marvinbryantia_formatexigens_formerly_Bryantella_formatexigens	66	4489019	132636	453129
Megamonas_funiformis	52	2559169	136325	293204
Parabacteroides_johnsonii	157	4289320	93988	335037
Parabacteroides_merdae	116	4039307	154443	320026
Proteus_penneri	31	3790948	267795	517851
Roseburia_intestinalis	134	4043364	80560	219491
Ruminococcus_gnavus	89	3230111	109294	263606
Streptococcus_infantarius	26	1907736	425581	567167
Subdoligranulum_variabile	39	3129598	299222	575826

## Sheet: MIX-51-staggered
Genome (MIX-51-staggered)	NumContigs	GenomeSize (bp)	N50	MaxContigLength (bp)
Alistipes_indistinctus	756	2656603	5024	19242
Bacteroides_cellulosilyticus	66	6011093	299957	701170
Bacteroides_dorei	511	1832439	8530	56229
Bacteroides_finegoldii	315	3798015	25969	128173
Bacteroides_intestinalis	150	3335520	50237	159225
Bacteroides_ovatus	211	5863352	76547	311162
Bacteroides_plebeius	3	52050	44189	44189
Bacteroides_stercoris	103	3695559	89777	398221
Bacteroides_thetaiotaomicron_3731_Bacteroides_thetaiot	147	1924029	39683	225854
Bacteroides_thetaiotaomicron7330	261	5060352	38692	154978
Bacteroides_thetaiotaomicronVPI-5482	157	1623665	23311	61554
Bacteroides_uniformis	78	4415726	172652	354445
Bacteroides_vulgatus	119	4880834	110330	322136
Bifidobacterium_adolescentis	336	251958	725	2214
Bifidobacterium_angulatum	46	2006107	100091	181323
Bifidobacterium_dentium	73	2606565	119483	336530
Bifidobacterium_pseudocatenulatum	273	2054117	14210	99192
Blautia_hansenii	770	2220032	5033	32022
Blautia_luti_DSM_14534_Blautia_luti_DSM_145	57	2324155	94761	276698
Citrobacter_youngae	46	5126088	280560	1278856
Clostridium_asparagiforme	61	6277324	179203	522756
Clostridium_bolteae	166	6344187	163464	349392
Clostridium_hathewayi	123	6193281	112357	341642
Clostridium_hylemonae	1643	2932500	2308	13097
Clostridium_M62_1	89	3660099	122797	325381
Clostridium_nexile_Tyzzerella_nexilis	1471	1879248	1482	10792
Clostridium_ramosum	607	1352969	7482	45118
Clostridium_sporogenes	294	669775	8945	28677
Clostridium_symbiosum	252	4766583	29634	104923
Collinsella_intestinalis	133	1751616	26851	122273
Collinsella_stercoris	430	2124397	8521	32553
Coprococcus_comes	348	2903567	19071	67399
Dorea_formicigenerans	885	1724625	3608	23423
Edwardsiella_tarda	938	3335009	5444	34364
Escherichia_fergusonii	315	4288399	29126	91569
Eubacterium_biforme	155	165572	1148	5386
Eubacterium_eligens	312	2480155	26198	131850
Holdemania_filiformis	1129	3282744	4165	24181
Lactobacillus_reuteri	259	207018	787	3138
Lactobacillus_ruminis	182	1817454	21060	91685
Marvinbryantia_formatexigens_formerly_Bryantella_formatexigens	66	4561464	161451	453129
Megamonas_funiformis	1063	1421457	1542	7730
Parabacteroides_johnsonii	174	4243745	67435	315222
Parabacteroides_merdae	152	2787935	57819	198652
Proteus_penneri	864	2886624	7260	44043
Roseburia_intestinalis	153	4107177	81803	219049
Ruminococcus_gnavus	428	3019806	13219	57783
Streptococcus_infantarius	25	1905435	425699	566971
Subdoligranulum_variabile	120	3053735	69180	309876

## Sheet: FL20-9-MIX-51-staggered
Genome (FL20-9-Mix-51-staggered)	NumContigs	GenomeSize (bp)	N50	MaxContigLength (bp)
Alistipes_indistinctus	59	2834529	99239	407420
Bacteroides_cellulosilyticus	110	6137310	300997	701163
Bacteroides_dorei	545	2007381	9385	51460
Bacteroides_finegoldii	318	3900997	26908	98868
Bacteroides_intestinalis	161	3664892	59247	210827
Bacteroides_ovatus	186	5749945	85057	326247
Bacteroides_plebeius	4	59689	44189	44189
Bacteroides_stercoris	108	3675080	89777	434449
Bacteroides_thetaiotaomicron_3731_Bacteroides_thetaiot	159	2118428	39036	172566
Bacteroides_thetaiotaomicron7330	265	5139514	40336	154978
Bacteroides_thetaiotaomicronVPI-5482	149	1581940	23798	69529
Bacteroides_uniformis	70	4389939	193095	354445
Bacteroides_vulgatus	108	4937557	134829	322137
Bifidobacterium_adolescentis	782	819671	1127	4569
Bifidobacterium_angulatum	31	1997438	211028	490594
Bifidobacterium_dentium	50	2191280	144292	283692
Bifidobacterium_pseudocatenulatum	95	2049897	54882	207285
Blautia_hansenii	425	2537377	15960	85903
Blautia_luti_DSM_14534_Blautia_luti_DSM_145	53	2317455	116123	351160
Citrobacter_youngae	44	4133026	267195	693897
Clostridium_asparagiforme	54	6304169	235793	522401
Clostridium_bolteae	125	6079608	132224	635299
Clostridium_hathewayi	113	6428743	148450	475515
Clostridium_hylemonae	599	3616034	11001	117297
Clostridium_M62_1	81	3615250	122797	325253
Clostridium_nexile_Tyzzerella_nexilis	1255	2600124	2908	21240
Clostridium_ramosum	744	1728693	8855	53575
Clostridium_sporogenes	431	865854	8780	29781
Clostridium_symbiosum	234	4812480	31673	123623
Collinsella_intestinalis	41	1779232	141868	250691
Collinsella_stercoris	80	1751822	48869	132021
Coprococcus_comes	184	2901492	55290	138166
Dorea_formicigenerans	890	2193868	5181	44330
Edwardsiella_tarda	119	3616939	59749	167237
Enterobacter_cancerogenus_form._taylorae	4	52647	36757	36757
Escherichia_fergusonii	208	4364708	44291	178903
Eubacterium_biforme	186	234557	1498	6502
Eubacterium_eligens	242	2510554	39852	131841
Holdemania_filiformis	245	3605608	30502	100778
Lactobacillus_reuteri	486	450107	902	10331
Lactobacillus_ruminis	125	2019747	29872	117794
Marvinbryantia_formatexigens_formerly_Bryantella_formatexigens	62	4518536	142251	323182
Megamonas_funiformis	893	2028803	3406	46371
Parabacteroides_johnsonii	186	4411771	84917	289056
Parabacteroides_merdae	200	2823761	50616	240094
Proteus_penneri	518	3287564	17906	110121
Roseburia_intestinalis	131	4190904	85061	227842
Ruminococcus_gnavus	160	3156873	63894	247581
Streptococcus_infantarius	26	1907529	424864	566971
Subdoligranulum_variabile	56	3102074	261345	575680
