# Supplementary material for: Autometa: automated extraction of microbial genomes from individual shotgun metagenomes
Source: Nucleic Acids Res. 2019 Mar 6;47(10):e57. doi: 10.1093/nar/gkz148 (PMC6547426; doi:10.1093/nar/gkz148)
Supplement: gkz148_Supplemental_Files [file gkz148_supplemental_files.zip › simulatedDatasets.xlsx]

## Sheet: 78.125Mbp
Species	Accession_Info
Nocardia_thailandica	GCA_000308795.1_ASM30879v1
Deinococcus_maricopensis	GCA_000186385.1_ASM18638v1
Nocardia_brasiliensis	GCA_000250675.3_ASM25067v3
bacterium_JGI-9	GCA_001536125.1_JGI_assembly
Corynebacterium_sp._GD7	GCA_000403725.1_GD7
candidate_division_WS6_bacterium_GW2011_GWB1_33_6	GCA_000990085.1_ASM99008v1
Enterococcus_faecalis	GCA_000415185.1_ASM41518v1
Francisella_sp._TX077308	GCA_000219045.1_ASM21904v1
Helicobacter_acinonychis	GCA_000009305.1_ASM930v1
Streptomyces_europaeiscabiei	GCA_000988945.1_ASM98894v1
Dehalococcoidia_bacterium_SM23_28_1	GCA_001303625.1_ASM130362v1
Caloranaerobacter_sp._TR13	GCA_001316435.1_ASM131643v1
Bacillus_bataviensis	GCA_000307875.1_BABA1.0
Clostridium_sp._CAG_356	GCA_000433595.1_MGS356
Phaeobacter_inhibens	GCA_000154765.2_ASM15476v2
Eubacterium_sp._CAG_274	GCA_000432155.1_MGS274
Aeromonas_veronii	GCA_000204115.1_ASM20411v1
Porphyromonadaceae_bacterium_GM3	GCA_001403595.1_Gabonia_massiliensis
Acinetobacter_haemolyticus	GCA_000369065.1_Acin_haem_CIP_64_3_V1
bacteria_symbiont_BFo1_of_Frankliniella_occidentalis	GCA_001078075.1_ASM107807v1
Prochlorococcus_sp._scB245a_519E23	GCA_000635175.1_De_novo_assembly_of_single-cell_genomes
Parcubacteria_group_bacterium_GW2011_GWA2_38_13b	GCA_000992445.1_ASM99244v1
Akkermansia_muciniphila_CAG_154	GCA_000436395.1_MGS154

## Sheet: 156.25Mbp
Species	Accession_Info
Vibrio_sp._N418	GCA_000222565.2_ASM22256v1
Cloacimonetes_bacterium_JGI_OTU-2	GCA_000493905.1_Cloacimonetes_bacterium_OTU_2
Alphaproteobacteria_bacterium_Ga0077535	GCA_001464425.1_Alphaproteobacteria_bacterium_Ga0077535
Candidatus_Contendobacter_odensis	GCA_000531125.1_COMPJ11_2695_PRJEB4343
Rhodobacteraceae_bacterium_HLUCCO07	GCA_001314705.1_ASM131470v1
Mycobacterium_mageritense	GCA_000612825.1_PRJEB5749_assembly_1
Streptomyces_xanthophaeus	GCA_000725805.1_Doro.v1.0
Porphyromonadaceae_bacterium_GM3	GCA_001403595.1_Gabonia_massiliensis
Fusobacterium_sp._CAG_649	GCA_000433695.1_MGS649
Smaragdicoccus_niigatensis	GCA_000380645.1_ASM38064v1
Neosynechococcus_sphagnicola	GCA_000775285.1_ASM77528v1
Synechococcus_sp._KORDI-52	GCA_000737595.1_ASM73759v1
Pannonibacter_phragmitetus	GCA_001484065.1_ASM148406v1
Streptococcus_agalactiae	GCA_000007265.1_ASM726v1
Nautella_sp._ECSMB14104	GCA_000972285.1_ASM97228v1
gamma_proteobacterium_SCGC_AAA300-D14	GCA_000384995.1_ASM38499v1
OM182_bacterium_BACL3_MAG-120920-bin41	GCA_001437745.1_ASM143774v1
Candidatus_Daviesbacteria_bacterium_GW2011_GWA1_36_8	GCA_000991895.1_ASM99189v1
Fusobacterium_sp._CM21	GCA_000517705.1_FspCM21v1.0
Mycobacterium_obuense	GCA_000974925.2_ASM97492v2
Methylocaldum_szegediense	GCA_000427385.1_ASM42738v1
Cronobacter_muytjensii	GCA_000409285.1_Cmuy_final_contigs
Lachnospiraceae_bacterium_AC2028	GCA_000702685.1_ASM70268v1
Phaeobacter_sp._S26	GCA_000826835.1_ASM82683v1
Sphingobacterium_sp._H1ai	GCA_000633455.1_de_novo
Propionibacterium_avidum	GCA_000367205.1_ASM36720v1
Marinimicrobia_bacterium_JGI_OTU-1	GCA_000494065.1_Marinimicrobia_bacterium_OTU_1
Candidatus_Zinderia_insecticola	GCA_000147015.1_ASM14701v1
Enterobacteriaceae_bacterium_symbiont_of_Trionymus_perrisii	GCA_900044015.1_HETPER1
Parcubacteria_group_bacterium_GW2011_GWC2_32_10	GCA_000989435.1_ASM98943v1
Arsenicicoccus_bolidensis	GCA_000426385.1_ASM42638v1
Acinetobacter_sp._MII	GCA_000761495.1_Ai_1.0
Lysinibacillus_sp._13S34_air	GCA_000935965.1_PRJEB5506_assembly_1
OM182_bacterium_BACL3_MAG-121001-bin29	GCA_001439505.1_ASM143950v1
Selenomonas_sp._ND2010	GCA_000702005.1_ASM70200v1
Rheinheimera_perlucida	GCA_000382165.1_ASM38216v1
Anaerococcus_sp._MT16	GCA_001487145.1_Anaerococcus_rubiinfantis
Paraglaciecola_sp._S66	GCA_001565895.1_ASM156589v1
Lactobacillus_mellis	GCA_000967245.1_ASM96724v1
Bradyrhizobium_genosp._SA-4	GCA_000473125.1_ASM47312v1
Streptomyces_sp._NRRL_WC-3703	GCA_000718815.1_ASM71881v1
Geobacter_sp._M18	GCA_000175115.2_ASM17511v2

## Sheet: 312.5Mbp
Species	Accession_Info
Sphingomonas_soli	GCA_001591025.1_ASM159102v1
Microgenomates_group_bacterium_GW2011_GWC2_46_7	GCA_001002895.1_ASM100289v1
Pseudomonas_composti	GCA_001567565.1_ASM156756v1
Agrobacterium_larrymoorei	GCA_000518585.1_ASM51858v1
Vibrio_sp._N418	GCA_000222565.2_ASM22256v1
Prevotella_sp._CAG_5226	GCA_000434455.1_MGS5226
Methylobacterium_sp._Leaf91	GCA_001422815.1_Leaf91
Pseudomonas_sp._HMSC05H02	GCA_000952805.1_ASM95280v1
Nitrococcus_mobilis	GCA_000153205.1_ASM15320v1
Burkholderia_sp._E7m39	GCA_001319865.1_ASM131986v1
Prochlorococcus_sp._scB243_497N18	GCA_000634955.1_De_novo_assembly_of_single-cell_genomes
Arthrobacter_sp._JCM_19049	GCA_001310435.1_ASM131043v1
Bacteroides_stercoris_CAG_120	GCA_000435015.1_MGS120
Candidatus_Accumulibacter_sp._BA-93	GCA_000585075.1_capba93
Candidatus_Puniceispirillum_marinum	GCA_000024465.1_ASM2446v1
Paenibacillus_sp._MT24	GCA_900021165.1_Paenibacillus_phoceensis
Thermus_oshimai	GCA_000309885.1_ASM30988v1
Bacillus_bogoriensis	GCA_000621445.1_ASM62144v1
Leptolyngbya_sp._O-77	GCA_001548395.1_ASM154839v1
Schleiferia_thermophila	GCA_000736515.1_ASM73651v1
Pontibacillus_chungwhensis	GCA_000770675.1_ASM77067v1
Sanguibacteroides_justesenii	GCA_000832075.1_OUH308042_1.0
Sulfitobacter_donghicola	GCA_000622405.1_12864_draft
Lactobacillus_xiangfangensis	GCA_001438845.1_ASM143884v1
Mesorhizobium_sp._LSHC416B00	GCA_000502655.1_Mloti_LSHC416B00
Kangiella_aquimarina	GCA_000374105.1_ASM37410v1
Prochlorococcus_sp._scB241_527E15	GCA_000634675.1_De_novo_assembly_of_single-cell_genomes
Prevotella_sp._10_H_	GCA_000711235.1_ASM71123v1
Clostridium_sp._CAG_169	GCA_000435195.1_MGS169
Nitrosomonas_communis	GCA_001007935.1_ASM100793v1
Parcubacteria_bacterium_RAAC4_OD1_1	GCA_000505065.1_RAAC_OD1_1.0
Streptomyces_tsukubensis	GCA_000297155.2_ASM29715v2
Vibrio_proteolyticus	GCA_000467125.1_ASM46712v1
Candidatus_Azambacteria_bacterium_GW2011_GWB1_42_72	GCA_000996375.1_ASM99637v1
Streptobacillus_felis	GCA_001559775.1_ASM155977v1
Pseudoalteromonas_sp._P1-13-1a	GCA_001401875.1_ASM140187v1
Streptococcus_orisratti	GCA_000380105.1_ASM38010v1
Desulfovibrio_fairfieldensis	GCA_001553605.1_ASM155360v1
Parachlamydiaceae_bacterium_HS-T3	GCA_000829755.1_ASM82975v1
Smaragdicoccus_niigatensis	GCA_000380645.1_ASM38064v1
Fischerella_muscicola	GCA_000317245.1_FisPCC73103_1.0
Chlorobi_bacterium_OLB4	GCA_001567325.1_ASM156732v1
Chryseobacterium_palustre	GCA_000422265.1_ASM42226v1
Methylophaga_thiooxydans	GCA_000156355.1_ASM15635v1
Wolbachia_endosymbiont_of_Drosophila_suzukii	GCA_000333795.2_ASM33379v2
Sphingomonas_sp._Root720	GCA_001428605.1_Root720
Lautropia_mirabilis	GCA_000186425.1_ASM18642v1
Candidatus_Azambacteria_bacterium_GW2011_GWC2_43_27	GCA_000999665.1_ASM99966v1
Desulfobacula_sp._TS	GCA_000732885.1_ASM73288v1
Pontibacillus_yanchengensis	GCA_000770635.1_ASM77063v1
Parcubacteria_group_bacterium_GW2011_GWA2_49_9	GCA_001004005.1_ASM100400v1
Agrobacterium_fabrum	GCA_000092025.1_ASM9202v1
Bifidobacterium_aesculapii	GCA_001417815.1_ASM141781v1
Prochlorococcus_sp._scB241_528N20	GCA_000634755.1_De_novo_assembly_of_single-cell_genomes
Synechococcus_sp._UTEX_2973	GCA_000817325.1_ASM81732v1
Cyclobacterium_marinum	GCA_000222485.1_ASM22248v1
Shewanella_decolorationis	GCA_000485795.1_SheDec2.0
Sphingopyxis_sp._H067	GCA_001468345.1_ASM146834v1
Atribacteria_bacterium_SCGC_AAA252-M02	GCA_000380925.1_ASM38092v1
Halobacteriovorax_marinus	GCA_000210915.2_ASM21091v2
Ferrimicrobium_acidiphilum	GCA_000745905.1_ASM74590v1
Streptomyces_sp._NRRL_S-1824	GCA_000719575.1_ASM71957v1
Enterobacter_sp._BIDMC99	GCA_001037835.1_Ente_cloa_complex_BIDMC99_V1
Psychroserpens_mesophilus	GCA_000826645.1_ASM82664v1
Prevotella_sp._CAG_386	GCA_000431915.1_MGS386
Exiguobacterium_sp._AB2	GCA_000696055.1_ExigAB2
candidate_division_WS6_bacterium_GW2011_GWF2_33_92	GCA_000990125.1_ASM99012v1
Marinobacter_sp._T13-3	GCA_001577575.1_ASM157757v1
Streptococcus_urinalis	GCA_000188055.3_ASM18805v3
Nocardioides_alkalitolerans	GCA_000426525.1_ASM42652v1
Bacillus_lehensis	GCA_000706725.1_ASM70672v1
Gammaproteobacteria_bacterium_DTU037	GCA_001513025.1_ASM151302v1
Rhizobium_phaseoli	GCA_000268285.2_RPHCH2410v2
Klebsiella_sp._RIT-PI-d	GCA_001187865.1_ASM118786v1
Candidatus_Woesebacteria_bacterium_GW2011_GWF2_46_8	GCA_001002935.1_ASM100293v1
Roseobacter_sp._SK209-2-6	GCA_000169455.1_ASM16945v1
Clostridiales_bacterium_Firm_09	GCA_001604065.1_ASM160406v1
Nocardia_paucivorans	GCA_000308675.1_ASM30867v1
alpha_proteobacterium_SCGC_AAA158-M15	GCA_000383215.1_ASM38321v1
Paenibacillus_alginolyticus	GCA_000422905.1_ASM42290v1
Rhizobium_sp._JGI_0001003-M22	GCA_000464375.1_ASM46437v1
Psychrobacter_sp._JCM_18901	GCA_000586435.1_ASM58643v1
Thioalkalivibrio_sp._ALJ1	GCA_000745395.1_ASM74539v1
Bacillus_sp._SB49	GCA_000469135.1_ASM46913v1
Byssovorax_cruenta	GCA_001312805.1_ASM131280v1

## Sheet: 625Mbp
Species	Accession_Info
Burkholderia_sp._NRF60-BP8	GCA_001522585.1_ASM152258v1
Candidatus_Paraburkholderia_kirkii	GCA_000234195.1_ASM23419v1
Shewanella_putrefaciens	GCA_000016585.1_ASM1658v1
Opitutaceae_bacterium_TAV1	GCA_000243495.3_ASM24349v3
Chryseobacterium_sp._P1-3	GCA_000738495.1_Chry1.0
Micromonospora_sp._L5	GCA_000177655.2_ASM17765v2
Lactobacillus_agilis	GCA_001243975.1_Lactobacillus_agilis
Methylobacterium_sp._Leaf94	GCA_001426045.1_Leaf94
Liberibacter_crescens	GCA_000325745.1_ASM32574v1
Shewanella_fidelis	GCA_000518605.1_ASM51860v1
Shigella_boydii	GCA_000012025.1_ASM1202v1
Bifidobacterium_thermophilum	GCA_000347695.1_ASM34769v1
Geodermatophilaceae_bacterium_URHB0062	GCA_000620185.1_ASM62018v1
Vibrio_albensis	GCA_000174235.1_ASM17423v1
Bifidobacterium_sp._AGR2158	GCA_000424225.1_ASM42422v1
Streptomyces_fulvissimus	GCA_000385945.1_ASM38594v1
Omnitrophica_bacterium_OLB16	GCA_001567115.1_ASM156711v1
Mycoplasma_buteonis	GCA_000733865.1_ASM73386v1
Rubellimicrobium_mesophilum	GCA_000600335.2_Rumeso
Bradyrhizobiaceae_bacterium_Ga0074131	GCA_001464035.1_Bradyrhizobiaceae_bacterium_Ga0074131
Blattabacterium_sp._Blaberus_giganteus_	GCA_000262715.1_ASM26271v1
Kitasatospora_azatica	GCA_000744785.1_ASM74478v1
Odoribacter_laneus	GCA_000243215.1_Odor_lane_YIT_12061_V1
Lysinibacillus_sp._13S34_air	GCA_000935965.1_PRJEB5506_assembly_1
Bacillus_sp._Leaf406	GCA_001426105.1_Leaf406
Pseudoalteromonas_tunicata	GCA_000153245.1_ASM15324v1
Streptomyces_sp._NRRL_B-3229	GCA_000719505.1_ASM71950v1
Paraburkholderia_oxyphila	GCA_000685075.1_ASM68507v1
Lacinutrix_algicola	GCA_001418085.1_ASM141808v1
Mycoplasma_salivarium	GCA_000485555.1_ASM48555v1
Pelodictyon_luteolum	GCA_000012485.1_ASM1248v1
Candidatus_Saccharibacteria_bacterium_GW2011_GWA2_46_10	GCA_001002185.1_ASM100218v1
_Clostridium_viride	GCA_000620945.1_ASM62094v1
Mesorhizobium_sp._LSJC269B00	GCA_000502815.1_Mloti_LSJC269B00
Methylococcus_capsulatus	GCA_000008325.1_ASM832v1
Terrimicrobium_sacchariphilum	GCA_001613545.1_ASM161354v1
Campylobacter_iguaniorum	GCA_000736415.1_ASM73641v1
Enterobacter_sp._GN02266	GCA_001023295.1_ASM102329v1
Legionella_pneumophila	GCA_000008485.1_ASM848v1
Prochlorococcus_sp._scB245a_521B10	GCA_000635835.1_De_novo_assembly_of_single-cell_genomes
Pediococcus_damnosus	GCA_000962875.1_ASM96287v1
Achromobacter_sp._2789STDY5608633	GCA_001298975.1_11861_6_25
Aeromonas_molluscorum	GCA_000388115.1_Amol1.0
Mesorhizobium_sp._F7	GCA_000798645.1_ASM79864v1
gamma_proteobacterium_NOR5-3	GCA_000158155.1_ASM15815v1
Parcubacteria_group_bacterium_GW2011_GWF2_40_10	GCA_000995735.1_ASM99573v1
Sphingobium_chungbukense	GCA_001005725.1_ASM100572v1
Candidatus_Schmidhempelia_bombi	GCA_000471645.1_BiG_1.0
Exiguobacterium_antarcticum	GCA_000299435.1_ASM29943v1
Coriobacteriaceae_bacterium_68-1-3	GCA_000814825.1_ASM81482v1
Parcubacteria_group_bacterium_GW2011_GWF1_52_5	GCA_001004405.1_ASM100440v1
Bacillus_lehensis	GCA_000706725.1_ASM70672v1
Pandoraea_norimbergensis	GCA_001465545.1_ASM146554v1
Sideroxydans_lithotrophicus	GCA_000025705.1_ASM2570v1
Pediococcus_stilesii	GCA_001437075.1_ASM143707v1
Cytophagales_bacterium_MC1A	GCA_001483135.1_ASM148313v1
Bacillus_sp._J33	GCA_000518885.1_ASM51888v1
Paraglaciecola_psychrophila	GCA_000347635.1_ASM34763v1
Thauera_sp._28	GCA_000310145.2_ASM31014v2
Aeromonas_sp._ZOR0002	GCA_000801005.1_ZOR0002.1
Alcanivorax_sp._KX64203	GCA_001611695.1_ASM161169v1
Alistipes_sp._N15.MGS-157	GCA_000980225.1_ASM98022v1
Pseudomonas_sp._Chol1	GCA_000306015.1_ASM30601v1
Clostridiaceae_bacterium_mt10	GCA_001403615.1_Desnusiella_massiliensis
Rhizobium_phaseoli	GCA_000268285.2_RPHCH2410v2
Fervidibacteria_bacterium_JGI_0000001-D5	GCA_000397785.1_ASM39778v1
Conexibacter_woesei	GCA_000025265.1_ASM2526v1
Burkholderia_sp._ABCPW_111	GCA_000773065.1_BCW_31
Parvimonas_sp._KA00067	GCA_001553085.1_ASM155308v1
Frankia_sp._CeD	GCA_000732115.1_CeD
Desulfovibrio_sp._X2	GCA_000422205.1_Desulfococcus_X2_v1.0
Candidatus_Azambacteria_bacterium_GW2011_GWE1_42_9	GCA_000995795.1_ASM99579v1
Enterobacter_sp._638	GCA_000016325.1_ASM1632v1
Haemophilus_sputorum	GCA_000287615.1_HsputHK2154v1.0
Thermoactinomyces_vulgaris	GCA_001294365.1_ASM129436v1
Parcubacteria_group_bacterium_GW2011_GWC2_32_10	GCA_000989435.1_ASM98943v1
Peptostreptococcus_sp._MV1	GCA_000758885.1_04_NF40_HMP1639v01
Microgenomates_group_bacterium_GW2011_GWC1_47_20	GCA_001002035.1_ASM100203v1
Lactobacillus_dextrinicus	GCA_001436095.1_ASM143609v1
Leptospira_weilii	GCA_000332415.2_gls454060v02
Desulfotignum_balticum	GCA_000421285.1_ASM42128v1
Clostridium_sp._CAG_349	GCA_000432975.1_MGS349
Nocardia_brasiliensis	GCA_000250675.3_ASM25067v3
Cyanobium_sp._PCC_7001	GCA_000155635.1_ASM15563v1
Bradyrhizobium_sp._WSM1253	GCA_000244935.1_ASM24493v1
Actinobacteria_bacterium_OK074	GCA_001298575.1_Actinobacteria.strain_OK074_v1.0
Rhodococcus_equi	GCA_000196695.1_ASM19669v1
Acinetobacter_sp._NIPH_284	GCA_000369425.1_Acin_sp_NIPH_284_V1
Thermobaculum_terrenum	GCA_000025005.1_ASM2500v1
Candidatus_Zinderia_insecticola	GCA_000147015.1_ASM14701v1
Persephonella_sp._IF05-L8	GCA_000703045.1_ASM70304v1
Streptomyces_griseochromogenes	GCA_001542625.1_ASM154262v1
Burkholderia_sp._E7m39	GCA_001319865.1_ASM131986v1
Spirulina_subsalsa	GCA_000314005.1_ASM31400v1
Rhodospirillaceae_bacterium_BRH_c57	GCA_000961745.1_41k
Corynebacterium_sp._KPL1814	GCA_000478175.1_Cory_sp_KPL1814_V1
Herbaspirillum_huttiense	GCA_000478365.1_Hputei1.0
Peptoniphilus_lacrimalis	GCA_000378725.1_ASM37872v1
Synechococcus_sp._WH_7803	GCA_000063505.1_ASM6350v1
Staphylococcus_xylosus	GCA_000338275.1_StaXyl1.0
Smithella_sp._SC_K08D17	GCA_000816445.2_ASM81644v2
Ochrobactrum_sp._UNC390CL2Tsu3S39	GCA_000712085.1_ASM71208v1
_Clostridium_papyrosolvens	GCA_000175795.2_ASM17579v2
Streptosporangium_roseum	GCA_000024865.1_ASM2486v1
Aeromicrobium_sp._Leaf272	GCA_001422865.1_Leaf272
Mycobacterium_chlorophenolicum	GCA_001044235.1_ASM104423v1
Belnapia_moabensis	GCA_000745835.1_ASM74583v1
Vibrio_sp._ECSMB14106	GCA_000972265.1_ASM97226v1
Limnohabitans_sp._2KL-3	GCA_001269405.1_2KL-3.a1
Lactobacillus_zeae	GCA_000260435.1_ASM26043v1
Actinobacteria_bacterium_casp-actino9	GCA_001510475.1_ASM151047v1
Microbacterium_sp._AO20a11	GCA_000409605.1_AO20a11
Thalassobaculum_salexigens	GCA_000423805.1_ASM42380v1
Candidatus_Koribacter_versatilis	GCA_000014005.1_ASM1400v1
Lactobacillus_algidus	GCA_001434695.1_ASM143469v1
Bradyrhizobium_sp._CCH1-B1	GCA_001556485.1_ASM155648v1
Cloacimonetes_bacterium_SCGC_AAA255-L20	GCA_000397925.1_ASM39792v1
Faecalibacterium_sp._CAG_74	GCA_000437595.1_MGS74
Luteibacter_sp._9143	GCA_000745235.1_ASM74523v1
Stenotrophomonas_sp._DDT-1	GCA_001580555.1_ASM158055v1
Citrobacter_sp._AATXQ	GCA_001586835.1_ASM158683v1
Paraburkholderia_ferrariae	GCA_000685035.1_ASM68503v1
Candidatus_Gottesmanbacteria_bacterium_GW2011_GWA1_42_26	GCA_000998605.1_ASM99860v1
Polycyclovorans_algicola	GCA_000711245.1_ASM71124v1
Corynebacterium_sp._JCB	GCA_000577555.1_JCB
Candidatus_Roizmanbacteria_bacterium_GW2011_GWC1_37_12	GCA_000991135.1_ASM99113v1
Anaeromyxobacter_sp._K	GCA_000020805.1_ASM2080v1
Streptomyces_almquistii	GCA_001418125.1_ASM141812v1
Actinomyces_meyeri	GCA_001262055.1_ASM126205v1
Peptoniphilus_sp._oral_taxon_836	GCA_000179335.1_ASM17933v1
Parcubacteria_group_bacterium_GW2011_GWF2_40_69	GCA_000994785.1_ASM99478v1
Micromonospora_sp._CNB394	GCA_000374985.1_ASM37498v1
Bacteroides_sp._D1	GCA_000157095.2_Bacteroides_sp_D1_V2
Novosphingobium_sp._PP1Y	GCA_000253255.1_ASM25325v1
candidate_division_WWE3_bacterium_GW2011_GWC1_47_10	GCA_001003075.1_ASM100307v1
Staphylococcus_hyicus	GCA_000816085.1_ASM81608v1
Massilia_sp._9096	GCA_000745265.1_ASM74526v1
Leisingera_sp._ANG-Vp	GCA_000813725.1_ASM81372v1
Candidatus_Collierbacteria_bacterium_GW2011_GWB1_44_197	GCA_001000885.1_ASM100088v1
Porphyromonas_macacae	GCA_000379945.1_ASM37994v1
Entomoplasma_somnilux	GCA_000526835.1_ASM52683v1
Sterolibacterium_denitrificans	GCA_001586935.1_ASM158693v1
Ignatzschineria_larvae	GCA_000510805.1_ASM51080v1
Candidatus_Pelagibacter_ubique	GCA_000012345.1_ASM1234v1
Corynebacterium_aurimucosum	GCA_000022905.1_ASM2290v1
Prochlorococcus_sp._scB245a_519E23	GCA_000635175.1_De_novo_assembly_of_single-cell_genomes
Lachnospiraceae_bacterium_AC2028	GCA_000702685.1_ASM70268v1
Desulfitibacter_alkalitolerans	GCA_000620305.1_ASM62030v1
Chlamydia_trachomatis	GCA_000008725.1_ASM872v1
Propionibacterium_sp._434-HC2	GCA_000214535.2_ASM21453v1
Candidatus_Roizmanbacteria_bacterium_GW2011_GWA1_41_13	GCA_000996505.1_ASM99650v1
Candidatus_Kaiserbacteria_bacterium_GW2011_GWA2_49_56	GCA_001003925.1_ASM100392v1
Prochlorococcus_sp._MIT_0604	GCA_000757845.1_ASM75784v1
Acidithrix_ferrooxidans	GCA_000949295.1_ASM94929v1
Candidatus_Bacteroides_timonensis	GCA_000513195.1_AP1
Corallococcus_coralloides	GCA_000255295.1_ASM25529v1
Paenibacillus_sp._JDR-2	GCA_000023585.1_ASM2358v1

## Sheet: 1250Mbp
Species	Accession_Info
Thiotrichales_bacterium_SG8_50	GCA_001304455.1_ASM130445v1
Clostridium_sp._CAG_715	GCA_000431115.1_MGS715
Streptomyces_clavuligerus	GCA_000163875.1_Strep_clav_ATCC27064
Arcobacter_lanthieri	GCA_000585195.1_Arcobacter_lanthierii_AF1581
Vibrio_sp._JCM_19241	GCA_000830475.1_ASM83047v1
Pseudomonas_simiae	GCA_000698265.1_ASM69826v1
Deinococcus_maricopensis	GCA_000186385.1_ASM18638v1
Caldisericum_exile	GCA_000284335.1_ASM28433v1
Candidatus_Woesebacteria_bacterium_GW2011_GWB1_31_29	GCA_000989325.1_ASM98932v1
Chondromyces_apiculatus	GCA_000601485.1_Chondromyces_apiculatus_DSM_436_genome_assembly
Rhodobacter_sp._BACL10_MAG-120910-bin24	GCA_001438235.1_ASM143823v1
Bacteroides_sp._D20	GCA_000162215.1_ASM16221v1
Frateuria_sp._Soil773	GCA_001428405.1_Soil773
Campylobacter_gracilis	GCA_001190745.1_ASM119074v1
Prochlorococcus_sp._scB245a_519O11	GCA_000635775.1_De_novo_assembly_of_single-cell_genomes
Enterobacter_sp._42202	GCA_000958445.1_ASM95844v1
Cupriavidus_gilardii	GCA_001281465.1_ASM128146v1
Sphingobium_abikonense	GCA_001598335.1_ASM159833v1
delta_proteobacterium_HotSeep1	GCA_001577525.1_ASM157752v1
Paenibacillus_sp._UNCCL52	GCA_000686825.1_ASM68682v1
Yersinia_sp._n.51	GCA_000493635.1_1_No51
Paenibacillus_sp._P1XP2	GCA_000787385.1_ASM78738v1
Brucella_sp._63_311	GCA_000370945.1_Bruc_sp_63_311_V1
Anaerococcus_sp._MT16	GCA_001487145.1_Anaerococcus_rubiinfantis
Cellulomonas_sp._FA1	GCA_000986825.1_ASM98682v1
Roseobacter_sp._GAI101	GCA_000156335.1_ASM15633v1
Sulfurospirillum_barnesii	GCA_000265295.1_ASM26529v1
Acinetobacter_sp._ANC_3880	GCA_000369845.1_Acin_sp_ANC_3880_V1
Parcubacteria_group_bacterium_GW2011_GWA2_47_8b	GCA_001003205.1_ASM100320v1
Candidatus_Hepatoplasma_crinochetorum	GCA_000582535.1_ASM58253v1
Methylobacterium_sp._Leaf94	GCA_001426045.1_Leaf94
Rhodococcus_sp._ARP2	GCA_001029585.1_ASM102958v1
Saccharomonospora_glauca	GCA_000243395.3_ASM24339v3
Streptomyces_sp._CNQ431	GCA_000797385.1_ASM79738v1
Pedobacter_ginsenosidimutans	GCA_001442625.1_ASM144262v1
Anoxybacillus_ayderensis	GCA_000833605.1_ASM83360v1
Parabacteroides_sp._20_3	GCA_000162535.1_ASM16253v1
Alistipes_shahii	GCA_000210575.1_ASM21057v1
Bacillus_sp._FJAT-27231	GCA_001183975.1_ASM118397v1
Arthrobacter_sp._M2012083	GCA_000281065.1_ASM28106v1
Lactobacillus_kimbladii	GCA_000970755.1_ASM97075v1
Pasteurella_bettyae	GCA_000262245.1_ASM26224v1
Streptococcus_agalactiae	GCA_000007265.1_ASM726v1
Parcubacteria_group_bacterium_GW2011_GWF1_43_9	GCA_001000185.1_ASM100018v1
Nostoc_sp._NIES-3756	GCA_001548375.1_ASM154837v1
Yonghaparkia_sp._Root332	GCA_001425665.1_Root332
Bacteroides_sp._CAG_189	GCA_000432295.1_MGS189
Rhodanobacter_denitrificans	GCA_000230695.3_ASM23069v3
Myxosarcina_sp._GI1	GCA_000756305.1_ASM75630v1
zeta_proteobacterium_SCGC_AB-133-G06	GCA_000379325.1_ASM37932v1
Helcococcus_sueciensis	GCA_000423145.1_ASM42314v1
Alloiococcus_otitis	GCA_000315445.1_Allo_otit_ATCC_51267_V1
Achromobacter_sp._2789STDY5608622	GCA_001299095.1_11861_6_16
Butyrivibrio_sp._VCB2006	GCA_000420945.1_ASM42094v1
Alicyclobacillus_contaminans	GCA_000429525.1_ASM42952v1
Massilia_sp._Root418	GCA_001425265.1_Root418
Staphylococcus_sp._NAM3COL9	GCA_001431205.1_ASM143120v1
Candidatus_Moranbacteria_bacterium_GW2011_GWF2_36_839	GCA_000991935.1_ASM99193v1
Pseudomonas_sp._NBRC_111130	GCA_001320485.1_ASM132048v1
Candidatus_Woesebacteria_bacterium_GW2011_GWC1_42_9	GCA_000995185.1_ASM99518v1
Pseudomonas_azotifigens	GCA_000425625.1_ASM42562v1
Skermania_piniformis	GCA_001552855.1_ASM155285v1
Marinimicrobia_bacterium_TCS58	GCA_001577045.1_ASM157704v1
candidate_division_TM6_bacterium_GW2011_GWE2_41_16	GCA_000996695.1_ASM99669v1
Solemya_velum_gill_symbiont	GCA_000787395.1_ASM78739v1
Firmicutes_bacterium_CAG_475	GCA_000434435.1_MGS475
Desulfotomaculum_alkaliphilum	GCA_000711975.1_ASM71197v1
Corynebacterium_sp._JCB	GCA_000577555.1_JCB
Marinimicrobia_bacterium_TCS56	GCA_001577055.1_ASM157705v1
Pseudomonas_sp._LFM046	GCA_000949385.1_ASM94938v1
Methylococcus_capsulatus	GCA_000008325.1_ASM832v1
Microbacterium_sp._AO20a11	GCA_000409605.1_AO20a11
Corynebacterium_massiliense	GCA_000420605.1_ASM42060v1
Candidatus_Wolfebacteria_bacterium_GW2011_GWC2_46_275	GCA_001002585.1_ASM100258v1
Azospirillum_sp._CAG_239	GCA_000436375.1_MGS239
Parcubacteria_group_bacterium_GW2011_GWF1_40_5	GCA_000994485.1_ASM99448v1
candidate_division_WS6_bacterium_GW2011_GWB1_33_6	GCA_000990085.1_ASM99008v1
Bacillus_sp._JCM_19047	GCA_000576365.1_ASM57636v1
Magnetospirillum_magnetotacticum	GCA_000829825.1_ASM82982v1
Smithella_sp._SC_K08D17	GCA_000816445.2_ASM81644v2
Acetobacter_malorum	GCA_000743885.1_ASM74388v1
Eubacterium_sp._CAG_115	GCA_000436675.1_MGS115
Gracilibacillus_sp._JCM_18860	GCA_001315305.1_ASM131530v1
Burkholderia_pseudomallei	GCA_000011545.1_ASM1154v1
Streptomyces_sp._NRRL_F-4835	GCA_000722365.1_ASM72236v1
Lysinibacillus_contaminans	GCA_001278945.1_ASM127894v1
Cyanobium_sp._PCC_7001	GCA_000155635.1_ASM15563v1
Cloacimonetes_bacterium_SCGC_AAA255-L20	GCA_000397925.1_ASM39792v1
Curtobacterium_citreum	GCA_001475775.1_ASM147577v1
secondary_endosymbiont_of_Ctenarytaina_eucalypti	GCA_000287335.1_ASM28733v1
Streptobacillus_moniliformis	GCA_000024565.1_ASM2456v1
Streptomyces_sp._WM6386	GCA_000972385.1_ASM97238v1
Arenibacter_certesii	GCA_000429545.1_ASM42954v1
Streptomyces_violaceusniger	GCA_000147815.3_ASM14781v3
Psychrobacter_cibarius	GCA_900016235.1_Draft_genome_of_Psychrobacter_cibarius_strain_W1
Peptostreptococcus_anaerobius_CAG_621	GCA_000431415.1_MGS621
Corynebacterium_argentoratense	GCA_000590555.1_ASM59055v1
Loktanella_hongkongensis	GCA_000600975.2_Lokhon
alpha_proteobacterium_LLX12A	GCA_000335755.1_LLX12A.1.0
Carnobacterium_sp._CP1	GCA_001483965.1_ASM148396v1
Facklamia_sourekii	GCA_000518205.1_ASM51820v1
_Clostridium_clostridioforme	GCA_000234155.1_Clos_clos_2_1_49FAA_V1
Legionella_israelensis	GCA_001467785.1_ASM146778v1
Commensalibacter_intestini	GCA_000231445.2_ASM23144v1
Selenomonas_ruminantium	GCA_000284095.1_ASM28409v1
Lactobacillus_crustorum	GCA_001438825.1_ASM143882v1
Erythrobacter_longus	GCA_000715015.1_Ery_DSM_6997_v1
Nonomuraea_sp._SBT364	GCA_001083785.1_Nonomuraea_sp_SBT364_SPAdes_SSPACE
Mycobacterium_austroafricanum	GCA_000612725.1_PRJEB5747_assembly_1
Prochlorococcus_sp._scB243_498P3	GCA_000635695.1_De_novo_assembly_of_single-cell_genomes
Lactobacillus_diolivorans	GCA_001434255.1_ASM143425v1
Marinithermus_hydrothermalis	GCA_000195335.1_ASM19533v1
Sulfitobacter_pontiacus	GCA_000647675.1_SulPonPM01v1
Streptomyces_sp._KhCrAH-340	GCA_000373445.1_ASM37344v1
Bacillaceae_bacterium_mt6	GCA_001049895.1_Rubeoparvulum_massiliensis
Bradyrhizobium_sp._DFCI-1	GCA_000465325.1_Brad_ente_CordColits_V1
Clostridium_sp._CAG_7	GCA_000431375.1_MGS7
Mycoplasma_sp._CAG_472	GCA_000437315.1_MGS472
Microbacteriaceae_bacterium_BACL28_MAG-120531-bin53	GCA_001437715.1_ASM143771v1
Pseudomonas_sp._PAMC_26793	GCA_000313235.1_PAMC26508ASM01
Dermacoccus_sp._CCH12-B7	GCA_001556055.1_ASM155605v1
Aureimonas_sp._Leaf460	GCA_001425525.1_Leaf460
Enterococcus_moraviensis	GCA_000394015.1_Ente_mora_BAA-383_V1
actinobacterium_SCGC_AAA278-I18	GCA_000378865.1_ASM37886v1
Rhodomicrobium_vannielii	GCA_000166055.1_ASM16605v1
Synechococcus_sp._KORDI-52	GCA_000737595.1_ASM73759v1
Corynebacterium_sp._KPL1814	GCA_000478175.1_Cory_sp_KPL1814_V1
_Clostridium_sticklandii	GCA_000196455.1_ASM19645v1
Desulfovibrio_sp._J2	GCA_001563225.1_ASM156322v1
Parcubacteria_group_bacterium_GW2011_GWB1_45_10	GCA_001001185.1_ASM100118v1
Marinomonas_profundimaris	GCA_000508165.1_SOAPdenovo_for_version_v2.01_of_the_Marinomonas_sp._D104_genome
Afipia_sp._NBIMC_P1-C2	GCA_000568615.1_NBIMC_P1-C2
Microbacterium_sp._CH12i	GCA_000685355.1_Microbacteriumx4
Halomonadaceae_bacterium_T82-2	GCA_001577635.1_ASM157763v1
Weissella_minor	GCA_001437425.1_ASM143742v1
Methylopila_sp._M107	GCA_000384475.1_ASM38447v1
Acinetobacter_sp._NIPH_284	GCA_000369425.1_Acin_sp_NIPH_284_V1
Lachnospiraceae_bacterium_A4	GCA_000403215.2_Lach_bact_A4_V1
Candidatus_Gottesmanbacteria_bacterium_GW2011_GWA1_44_24b	GCA_000999165.1_ASM99916v1
Thioalkalivibrio_sp._ALJ9	GCA_000380585.1_ASM38058v1
Methylophaga_thiooxydans	GCA_000156355.1_ASM15635v1
Chloroflexus_sp._Y-396-1	GCA_000516515.1_ASM51651v1
Streptococcus_uberis	GCA_000009545.1_ASM954v1
Veillonella_sp._DORA_A_3_16_22	GCA_001431025.1_VllA_DORA_A_3_16_22_velvet_1.1
Stenotrophomonas_sp._RIT309	GCA_000632045.1_Willow_Endophyte_RIT309
Sediminibacter_sp._Hel_I_10	GCA_000688335.1_ASM68833v1
Pseudomonas_sp._FeS53a	GCA_000931385.1_ASM93138v1
Microgenomates_bacterium_SCGC_AAA011-J08	GCA_000384715.1_ASM38471v1
Candidatus_Arcanobacter_lacustris	GCA_000970895.1_ASM97089v1
Microvirgula_aerodenitrificans	GCA_000620105.1_ASM62010v1
Candidatus_Woesebacteria_bacterium_GW2011_GWB1_38_5b	GCA_000992855.1_ASM99285v1
Lactobacillus_pobuzihii	GCA_000349725.1_ASM34972v1
Thermomonas_fusca	GCA_000423885.1_ASM42388v1
Mycobacterium_iranicum	GCA_000455165.1_Mycobacterium_iranicum_UM_TJL
Pseudomonas_cremoricolorata	GCA_000425745.1_ASM42574v1
Halobacillus_dabanensis	GCA_000724105.1_PRJEB5508_assembly_1
Polaribacter_sp._MED152	GCA_000152945.2_ASM15294v2
Synechocystis_sp._PCC_6803	GCA_000009725.1_ASM972v1
Arthrobacter_sp._Leaf69	GCA_001422645.1_Leaf69
Halomonas_sp._23_GOM-1509m	GCA_000518325.1_ASM51832v1
Mesotoga_infera	GCA_000367705.1_ASM36770v1
Planococcus_donghaensis	GCA_000189395.2_ASM18939v1
Syntrophothermus_lipocalidus	GCA_000092405.1_ASM9240v1
Comamonadaceae_bacterium_URHA0028	GCA_000426125.1_ASM42612v1
Streptomyces_sp._XY593	GCA_001279885.1_ASM127988v1
Geobacillus_sp._Y412MC61	GCA_000024705.1_ASM2470v1
Clostridium_sp._HMP27	GCA_000765165.1_ASM76516v1
Vibrio_caribbeanicus	GCA_000165125.2_Vcar_1.0
Vibrio_sp._CAIM_1540	GCA_001012815.1_ASM101281v1
Firmicutes_bacterium_CAG_24	GCA_000431875.1_MGS24
Clostridium_sp._CAG_448	GCA_000433415.1_MGS448
Thermoanaerobacter_pseudethanolicus	GCA_000019085.1_ASM1908v1
Thiocystis_violascens	GCA_000227745.3_ASM22774v3
Nocardioides_sp._Root122	GCA_001425025.1_Root122
Massilia_sp._9096	GCA_000745265.1_ASM74526v1
Candidatus_Roizmanbacteria_bacterium_GW2011_GWC1_37_12	GCA_000991135.1_ASM99113v1
Candidatus_Saccharibacteria_bacterium_GW2011_GWA2_46_10	GCA_001002185.1_ASM100218v1
Neochlamydia_sp._S13	GCA_000648235.1_ASM64823v1
Carnobacterium_sp._1290_CSPC	GCA_001053265.1_ASM105326v1
Mesorhizobium_sp._1M-11	GCA_001303895.1_ASM130389v1
Clostridium_sp._CAG_349	GCA_000432975.1_MGS349
Duganella_sp._Ant_L27C-9	GCA_001418785.1_ASM141878v1
Bacteroidales_bacterium_Bact_09	GCA_001603455.1_ASM160345v1
_Eubacterium_dolichum	GCA_000154285.1_ASM15428v1
Candidatus_Kaiserbacteria_bacterium_GW2011_GWA2_49_56	GCA_001003925.1_ASM100392v1
Thiomicrospira_kuenenii	GCA_000526715.1_ASM52671v1
Pelodictyon_luteolum	GCA_000012485.1_ASM1248v1
Streptococcus_sp._DD04	GCA_001578725.1_ASM157872v1
Promicromonospora_sukumoe	GCA_000385135.1_ASM38513v1
Streptomyces_olivochromogenes	GCA_001514115.1_ASM151411v1
Candidatus_Uhrbacteria_bacterium_GW2011_GWD2_52_7	GCA_001004485.1_ASM100448v1
Janthinobacterium_sp._CG23_2	GCA_001485665.1_Janthinobacterium_sp._CG23_2
Lactobacillus_sp._7_1_47FAA	GCA_000227195.1_Lactobacillus_sp_7_1_47FAA_V1
Candidatus_Nomurabacteria_bacterium_GW2011_GWE2_36_115	GCA_000991285.1_ASM99128v1
Chlamydia_pneumoniae	GCA_000007205.1_ASM720v1
Ahrensia_marina	GCA_001293565.1_ASM129356v1
Lactococcus_fujiensis	GCA_001311235.1_ASM131123v1
marine_actinobacterium_MedAcidi-G2A	GCA_000817095.1_ASM81709v1
Kurthia_massiliensis	GCA_000285555.1_ASM28555v1
Streptococcus_sp._HSISS3	GCA_000448605.1_HSISS3_1.0
Marinitoga_sp._1197	GCA_001021165.1_ASM102116v1
Leptospirillum_ferrooxidans	GCA_000284315.1_ASM28431v1
Anaerococcus_obesiensis	GCA_000311745.1_ASM31174v1
Mageeibacillus_indolicus	GCA_000025225.2_ASM2522v1
Mycoplasma_spumans	GCA_000620005.1_ASM62000v1
Comamonas_thiooxydans	GCA_000964545.1_ASM96454v1
Sinorhizobium_sp._PC2	GCA_000969585.1_ASM96958v1
Streptomyces_endus	GCA_001553475.1_ASM155347v1
Cryomorphaceae_bacterium_BACL11_MAG-121015-bin20	GCA_001439105.1_ASM143910v1
Blastochloris_viridis	GCA_001402875.1_ASM140287v1
Betaproteobacteria_bacterium_MOLA814	GCA_000496475.1_MOLA814_draft3
Microbacterium_sp._No._7	GCA_001314225.1_ASM131422v1
Halomonas_meridiana	GCA_000943375.1_ASM94337v1
Leuconostoc_inhae	GCA_000166735.2_ASM16673v1
Nocardioides_sp._Soil796	GCA_001429525.1_Soil796
Candidatus_Giovannonibacteria_bacterium_GW2011_GWC2_44_8	GCA_000994555.1_ASM99455v1
Lacticigenium_naphtae	GCA_000425865.1_ASM42586v1
Mesorhizobium_sp._LSHC422A00	GCA_000503075.1_Mloti_LSHC422A00
Flavobacterium_sp._Leaf359	GCA_001423985.1_Leaf359
Rickettsiales_bacterium_Ac37b	GCA_000746585.2_ASM74658v2
Mycoplasma_gallinaceum	GCA_000965765.1_ASM96576v1
Acidovorax_sp._Root267	GCA_001429215.1_Root267
Streptomyces_kanasensis	GCA_001484625.1_ASM148462v1
Candidatus_Roizmanbacteria_bacterium_GW2011_GWA1_41_13	GCA_000996505.1_ASM99650v1
Bacteroides_sp._CAG_144	GCA_000434215.1_MGS144
Dickeya_sp._S1	GCA_001187965.1_ASM118796v1
candidate_division_WOR_1_bacterium_DG_54_3	GCA_001302785.1_ASM130278v1
Escherichia_sp._KTE11	GCA_000350705.1_Esch_coli_KTE11_V1
Bacillus_sp._FJAT-22058	GCA_001277335.1_ASM127733v1
candidate_division_WWE3_bacterium_GW2011_GWC1_47_10	GCA_001003075.1_ASM100307v1
Bacteroides_intestinalis_CAG_315	GCA_000437135.1_MGS315
Flavobacterium_rivuli	GCA_000378485.1_ASM37848v1
Tepidiphilus_thermophilus	GCA_001418245.1_ASM141824v1
Enterococcus_sp._GMD1E	GCA_000296975.1_ASM29697v1
Staphylococcus_arlettae	GCA_000295715.1_ASM29571v1
Bartonella_tribocorum	GCA_000196435.1_ASM19643v1
Lactobacillus_vini	GCA_000255495.2_ASM25549v2
Wolbachia_endosymbiont_of_Wuchereria_bancrofti	GCA_000338395.1_ASM33839v1
Methylocapsa_acidiphila	GCA_000427445.1_ASM42744v1
Cobetia_sp._UCD-24C	GCA_001306765.1_ASM130676v1
Thermotoga_caldifontis	GCA_000828655.1_ASM82865v1
Devosia_sp._17-2-E-8	GCA_000743515.1_ASM74351v1
Caldanaerobius_polysaccharolyticus	GCA_000427425.1_ASM42742v1
Gammaproteobacteria_bacterium_Ga0077554	GCA_001464585.1_Gammaproteobacteria_bacterium_Ga0077554
Desulfovibrio_frigidus	GCA_000711735.1_ASM71173v1
Candidatus_Pacebacteria_bacterium_GW2011_GWB1_47_8	GCA_001003265.1_ASM100326v1
Pseudomonas_sp._W15Feb9B	GCA_000828175.1_ASM82817v1
Xanthomonas_sp._GPE_39	GCA_000963005.1_Xal-GPE_39-G1
Anabaena_sp._4-3	GCA_001597745.1_ASM159774v1
Rhodococcus_sp._JG-3	GCA_000482405.1_ASM48240v1
Leptotrichia_wadei	GCA_000373345.1_ASM37334v1
Amycolatopsis_japonica	GCA_000732925.1_ASM73292v1
Borreliella_valaisiana	GCA_000739475.1_ASM73947v1
Peptoniphilus_lacrimalis	GCA_000378725.1_ASM37872v1
Vibrio_cholerae	GCA_000006745.1_ASM674v1
Ehrlichia_chaffeensis	GCA_000013145.1_ASM1314v1
Psychrobacter_cryohalolentis	GCA_000013905.1_ASM1390v1
Candidatus_Yanofskybacteria_bacterium_GW2011_GWE2_40_11	GCA_000995875.1_ASM99587v1
Sphingomonas_endophytica	GCA_001476895.1_ASM147689v1
Spirochaetales_bacterium_Spiro_05	GCA_001603115.1_ASM160311v1
Parcubacteria_bacterium_SCGC_AAA011-G05	GCA_000384695.1_ASM38469v1
Cloacimonetes_bacterium_JGI_0000059-F17	GCA_000398685.1_ASM39868v1
Pantoea_rwandensis	GCA_000759475.1_ASM75947v1
Staphylococcus_gallinarum	GCA_000875895.1_ASM87589v1
Obesumbacterium_proteus	GCA_001586165.1_ASM158616v1
Candidatus_Koribacter_versatilis	GCA_000014005.1_ASM1400v1
Bacillus_paralicheniformis	GCA_000408885.1_ASM40888v1
Faecalibacterium_sp._CAG_74	GCA_000437595.1_MGS74
Candidatus_Schmidhempelia_bombi	GCA_000471645.1_BiG_1.0
Legionella_maceachernii	GCA_001467845.1_ASM146784v1
Rhizobium_alamii	GCA_000744505.1_ASM74450v1
Nocardia_brasiliensis	GCA_000250675.3_ASM25067v3
candidate_division_TM6_bacterium_SOIL82	GCA_001468845.1_ASM146884v1
Streptococcus_sp._F0442	GCA_000314795.2_Strept_sp_F0442_V1
candidate_division_WS6_bacterium_OLB20	GCA_001567355.1_ASM156735v1
Variovorax_sp._JGI_0001013-M04	GCA_000483145.1_ASM48314v1
Parcubacteria_group_bacterium_GW2011_GWC2_44_22	GCA_001000955.1_ASM100095v1
Pseudoalteromonas_atlantica	GCA_000014225.1_ASM1422v1
Oscillospiraceae_bacterium_VE202-24	GCA_000471765.1_ASM47176v1
Photobacterium_leiognathi	GCA_000211495.1_ASM21149v1
Paenibacillus_alginolyticus	GCA_000422905.1_ASM42290v1
Pseudophaeobacter_arcticus	GCA_000473205.1_ASM47320v1
_Clostridium_aerotolerans	GCA_000687555.1_ASM68755v1
Eubacterium_xylanophilum	GCA_000518685.1_ASM51868v1
Microcystis_panniformis	GCA_001264245.1_ASM126424v1
Glutamicibacter_arilaitensis	GCA_000197735.1_ASM19773v1
Acinetobacter_sp._CIP_110321	GCA_000400715.1_Acin_sp_CIP_110321_V1
Enterobacter_sp._638	GCA_000016325.1_ASM1632v1
Pseudomonas_sp._L10.10	GCA_001294575.1_ASM129457v1
Paenisporosarcina_sp._TG-14	GCA_000297555.1_ASM29755v1
Fictibacillus_gelatini	GCA_000430745.1_ASM43074v1
Methylobacterium_sp._Leaf123	GCA_001423405.1_Leaf123
Oceanobacillus_caeni	GCA_001298135.1_ASM129813v1
Mesoflavibacter_zeaxanthinifaciens	GCA_000220585.2_ASM22058v2
Parcubacteria_bacterium_RAAC4_OD1_1	GCA_000505065.1_RAAC_OD1_1.0
Coprobacillus_sp._29_1	GCA_000186525.1_Coprobacillus_sp_29_1_V1
Parcubacteria_group_bacterium_GW2011_GWF1_45_5	GCA_001001795.1_ASM100179v1
Streptomyces_alboviridis	GCA_000716935.1_ASM71693v1
Pandoraea_sp._SD6-2	GCA_000389825.1_SD6-2_1.0
Peptococcaceae_bacterium_BRH_c4b	GCA_000961595.1_41k
Acinetobacter_sp._CIP_101966	GCA_000369725.1_Acin_sp_CIP_101966_V1
Bacterium_of_Hyalesthes_Obsoletus	GCA_001182895.1_ASM118289v1
Oceanobacillus_picturae	GCA_000612865.1_PRJEB5522_assembly_1
Acinetobacter_sp._N54.MGS-139	GCA_000980495.1_ASM98049v1
Burkholderia_sp._CCGE1001	GCA_000176935.3_ASM17693v3
Arthrobacter_sp._PAO19	GCA_000414345.1_contig
Bifidobacterium_aesculapii	GCA_001417815.1_ASM141781v1
Leptotrichia_sp._oral_taxon_215	GCA_000469505.1_ASM46950v1
Thermoanaerobacter_sp._X561	GCA_000175775.1_ASM17577v1
Allochromatium_vinosum	GCA_000025485.1_ASM2548v1
Citrobacter_amalonaticus	GCA_000731055.1_ASM73105v1
Sutterellaceae_bacterium_ND3	GCA_001182045.1_Dakarella_massiliensis
Anabaena_cylindrica	GCA_000317695.1_ASM31769v1
Domibacillus_tundrae	GCA_000970675.1_ASM97067v1
Prochlorococcus_sp._scB245a_519E23	GCA_000635175.1_De_novo_assembly_of_single-cell_genomes
Thermoanaerobacter_sp._X513	GCA_000148425.1_ASM14842v1
Salinibacillus_aidingensis	GCA_000400005.1_GS_De_Novo_Assembler
Coxiellaceae_bacterium_CC99	GCA_001431315.1_ASM143131v1
Synechococcus_sp._PCC_7336	GCA_000332275.1_ASM33227v1
Enterobacter_sp._GN02366	GCA_001022355.1_ASM102235v1
Jeotgalibacillus_malaysiensis	GCA_000818095.1_ASM81809v1
Clostridium_sp._CAG_221	GCA_000435835.1_MGS221
Saccharothrix_espanaensis	GCA_000328705.1_ASM32870v1
Prochlorococcus_sp._scB243_496M6	GCA_000635535.1_De_novo_assembly_of_single-cell_genomes
Marinobacter_sp._T13-3	GCA_001577575.1_ASM157757v1
Limnohabitans_sp._2KL-3	GCA_001269405.1_2KL-3.a1
Streptococcus_ictaluri	GCA_000188015.3_ASM18801v3
Enterobacteriaceae_bacterium_strain_FGI_57	GCA_000330845.1_ASM33084v1
Clostridium_neonatale	GCA_001458595.1_Clostridium_neonatale
Desulfosporosinus_orientis	GCA_000235605.1_ASM23560v1
Wolbachia_endosymbiont_of_Drosophila_suzukii	GCA_000333795.2_ASM33379v2
Desulfosporosinus_sp._BRH_c37	GCA_001516045.1_41k
Bifidobacterium_thermophilum	GCA_000347695.1_ASM34769v1
Nesterenkonia_sp._F	GCA_000220985.2_ASM22098v2
Cupriavidus_necator	GCA_000009285.2_ASM928v2
Marinimicrobia_bacterium_JGI_0000113-D11	GCA_000494725.1_ASM49472v1
Tatumella_ptyseos	GCA_000439895.1_atcc_33301_v1
Corynebacterium_sp._NML_130206	GCA_001412085.1_ASM141208v1
candidate_division_TA06_bacterium_DG_24	GCA_001302835.1_ASM130283v1
Leisingera_sp._ANG-M7	GCA_000813965.1_ASM81396v1
Kutzneria_sp._744	GCA_000568255.1_ASM56825v1

## Sheet: 2500Mbp
Species	Accession_Info
Citromicrobium_sp._JLT1363	GCA_000186705.2_ASM18670v1
Gracilibacteria_bacterium_JGI_0000069-K10	GCA_000404985.1_ASM40498v1
Staphylococcus_xylosus	GCA_000338275.1_StaXyl1.0
Mycobacterium_interjectum	GCA_900078675.1_PRJEB13236
Candidatus_Pacebacteria_bacterium_GW2011_GWB1_47_8	GCA_001003265.1_ASM100326v1
Arthrobacter_sp._ERGS1_01	GCA_001281315.1_ASM128131v1
Saccharomonospora_saliphila	GCA_000383795.1_ASM38379v1
Nocardia_tenerifensis	GCA_000308715.1_ASM30871v1
Streptomyces_sp._NRRL_F-3307	GCA_000721525.1_ASM72152v1
Tyzzerella_nexilis	GCA_000156035.2_ASM15603v2
Burkholderia_sp._MSHR3999	GCA_000833595.1_GFC_23
Pandoraea_norimbergensis	GCA_001465545.1_ASM146554v1
Paenibacillus_sp._SIT18	GCA_001486585.1_Paenibacillus_senegalomassiliensis
Candidatus_Collierbacteria_bacterium_GW2011_GWF2_44_15	GCA_001000745.1_ASM100074v1
Candidatus_Peregrinibacteria_bacterium_GW2011_GWE2_39_6	GCA_000995295.1_ASM99529v1
Pseudoalteromonas_tunicata	GCA_000153245.1_ASM15324v1
Lactobacillus_sp._N54.MGS-719	GCA_000980505.1_ASM98050v1
Microbacterium_sp._AO20a11	GCA_000409605.1_AO20a11
Streptomyces_sp._NRRL_S-1833	GCA_000722235.1_ASM72223v1
Sphingomonas_soli	GCA_001591025.1_ASM159102v1
Draconibacterium_sediminis	GCA_000949475.1_ASM94947v1
Pseudoalteromonas_sp._S8-38	GCA_000497895.1_s8-38
Ferrimonas_balearica	GCA_000148645.1_ASM14864v1
Clostridium_colicanis	GCA_000371465.1_Clos_coli_209318_V1
Dermacoccus_nishinomiyaensis	GCA_000725405.1_ASM72540v1
Planococcus_donghaensis	GCA_000189395.2_ASM18939v1
Marinomonas_sp._MWYL1	GCA_000017285.1_ASM1728v1
Mesoplasma_seiffertii	GCA_000518725.1_ASM51872v1
Candidatus_Uhrbacteria_bacterium_GW2011_GWD2_41_121	GCA_000996525.1_ASM99652v1
Bacteroides_sp._D22	GCA_000163675.1_ASM16367v1
Lactobacillus_crustorum	GCA_001438825.1_ASM143882v1
Lyngbya_sp._PCC_8106	GCA_000169095.1_ASM16909v1
Saccharibacillus_sacchari	GCA_000585395.1_ASM58539v1
Streptomyces_sp._XY66	GCA_001279905.1_ASM127990v1
Novosphingobium_sp._AAP1	GCA_001295765.1_ASM129576v1
Listeria_innocua	GCA_000183885.1_ASM18388v1
Nocardia_elegans	GCA_001612845.1_ASM161284v1
Candidatus_Arthromitus_sp._SFB-3	GCA_000252705.2_ASM25270v2
Bacteroides_eggerthii_CAG_109	GCA_000436515.1_MGS109
Rhodocyclaceae_bacterium_Paddy-1	GCA_001307855.1_ASM130785v1
Microcoleus_sp._PCC_7113	GCA_000317515.1_ASM31751v1
Flavobacterium_aquatile	GCA_000757385.1_ASM75738v1
Mesorhizobium_sp._LSHC422A00	GCA_000503075.1_Mloti_LSHC422A00
Vibrio_albensis	GCA_000174235.1_ASM17423v1
Helicobacter_sp._MIT_03-1614	GCA_000762925.1_ASM76292v1
Taylorella_asinigenitalis	GCA_000226625.1_ASM22662v1
Parcubacteria_group_bacterium_GW2011_GWF1_52_5	GCA_001004405.1_ASM100440v1
Coriobacteriaceae_bacterium_68-1-3	GCA_000814825.1_ASM81482v1
Selenomonas_ruminantium	GCA_000284095.1_ASM28409v1
Chryseobacterium_sp._BLS98	GCA_001045445.1_ASM104544v1
Chlorobi_bacterium_OLB4	GCA_001567325.1_ASM156732v1
Chromobacterium_piscinae	GCA_000812585.1_ASM81258v1
Treponema_maltophilum	GCA_000413055.1_Trep_malt_ATCC_51939_V1
Poribacteria_bacterium_WGA-4CII	GCA_000406025.1_ASM40602v1
Candidatus_Collierbacteria_bacterium_GW2011_GWE2_42_48	GCA_000996665.1_ASM99666v1
Mycobacterium_mageritense	GCA_000612825.1_PRJEB5749_assembly_1
Desulfosporosinus_sp._OT	GCA_000224515.2_ASM22451v1
Streptomyces_puniceus	GCA_000718695.1_ASM71869v1
Mesorhizobium_sp._1M-11	GCA_001303895.1_ASM130389v1
Betaproteobacteria_bacterium_MOLA814	GCA_000496475.1_MOLA814_draft3
Candidatus_Hamiltonella_defensa	GCA_000258345.2_ASM25834v2
Streptomyces_turgidiscabies	GCA_000331005.1_Sturgcar8v1.0
Falsirhodobacter_sp._alg1	GCA_000739715.2_ASM73971v2
Legionella_sp._LH-SWC	GCA_001465875.1_Legionella_saoudiensis
Oenococcus_oeni	GCA_000014385.1_ASM1438v1
Alphaproteobacteria_bacterium_casp-alpha2	GCA_001510075.1_ASM151007v1
Bacillus_aurantiacus	GCA_000429705.1_ASM42970v1
Nitrospira_sp._Ga0074138	GCA_001464735.1_Nitrospirae_bacterium_Ga0074138
Acidovorax_sp._MR-S7	GCA_000400995.2_ASM40099v2
Paenibacillus_ehimensis	GCA_000612225.1_PaeEhi1.0
Sanguibacteroides_justesenii	GCA_000832075.1_OUH308042_1.0
Isoptericola_variabilis	GCA_000215105.1_ASM21510v1
Streptomyces_sp._XY152	GCA_001279455.1_ASM127945v1
Morganella_sp._GLFB	GCA_000392395.1_Cofactor
Bradyrhizobium_liaoningense	GCA_000261645.1_05525
Sulfurimonas_gotlandica	GCA_000242915.2_ASM24291v2
Acetothermia_bacterium_64_32	GCA_001508155.1_ASM150815v1
Bacillus_sp._522_BSPC	GCA_001076885.1_ASM107688v1
Streptomyces_coelicoflavus	GCA_000241835.2_ASM24183v2
Cobetia_sp._UCD-24C	GCA_001306765.1_ASM130676v1
Elizabethkingia_genomosp._2	GCA_001521745.1_ASM152174v1
Candidatus_Collierbacteria_bacterium_GW2011_GWB1_44_6	GCA_000998025.1_ASM99802v1
Nocardioides_halotolerans	GCA_000422805.1_ASM42280v1
Streptococcus_sp._HSISS3	GCA_000448605.1_HSISS3_1.0
Aeromicrobium_sp._Leaf272	GCA_001422865.1_Leaf272
Frankia_alni	GCA_000058485.1_ASM5848v1
Marinomonas_sp._MED121	GCA_000153025.1_ASM15302v1
Candidatus_Levybacteria_bacterium_GW2011_GWA2_40_16	GCA_000996065.1_ASM99606v1
Candidatus_Pelagibacter_ubique	GCA_000012345.1_ASM1234v1
Achromobacter_xylosoxidans	GCA_000165835.1_ASM16583v1
Branchiibius_sp._NY16-3462-2	GCA_001594145.1_ASM159414v1
Streptococcus_sp._X13SY08	GCA_001182825.2_ASM118282v2
Bacillus_sp._KCTC_13219	GCA_001592865.1_KCTC_13210_a5
Nitratiruptor_sp._SB155-2	GCA_000010325.1_ASM1032v1
Thermoanaerobacter_sp._X561	GCA_000175775.1_ASM17577v1
Pseudoalteromonas_ruthenica	GCA_000336495.1_PseRuthe1.0
Thioalkalivibrio_sp._ALJT	GCA_000381825.1_ASM38182v1
Nocardiopsis_sp._CNT312	GCA_000515115.1_ASM51511v1
Candidatus_Shapirobacteria_bacterium_GW2011_GWE1_38_10	GCA_000992285.1_ASM99228v1
Paenibacillus_harenae	GCA_000422465.1_ASM42246v1
Cellulophaga_lytica	GCA_000190595.1_ASM19059v1
Massilia_sp._BSC265	GCA_000740675.1_ASM74067v1
Variovorax_sp._JGI_0001016-C20	GCA_000482925.1_ASM48292v1
Eubacterium_sp._CAG_202	GCA_000436775.1_MGS202
Nocardia_violaceofusca	GCA_001613525.1_ASM161352v1
Enterobacteriaceae_bacterium_symbiont_of_Trionymus_perrisii	GCA_900044015.1_HETPER1
Pontibacillus_yanchengensis	GCA_000770635.1_ASM77063v1
Corynebacterium_casei	GCA_000550785.1_ASM55078v1
Corynebacterium_glucuronolyticum	GCA_000156595.1_ASM15659v1
Mycobacterium_sp._UM_11	GCA_001414075.1_ASM141407v1
Enterococcus_sp._GMD3E	GCA_000296915.3_ASM29691v3
Spirosoma_spitsbergense	GCA_000374085.1_ASM37408v1
Psychroflexus_tropicus	GCA_000378765.1_ASM37876v1
Thiorhodospira_sibirica	GCA_000227725.2_ASM22772v1
Methylothermaceae_bacteria_B42	GCA_001566965.1_2044C_megahit
Bacteroides_sp._UNK.MGS-14	GCA_000980595.1_ASM98059v1
Streptococcus_henryi	GCA_000376985.1_ASM37698v1
Pseudomonas_cremoricolorata	GCA_000425745.1_ASM42574v1
Actinoalloteichus_spitiensis	GCA_000239155.2_ASM23915v2
Virgibacillus_sp._SK37	GCA_000725285.1_ASM72528v1
Bordetella_parapertussis	GCA_000195695.1_ASM19569v1
Osedax_symbiont_Rs1	GCA_000416275.1_ASM41627v1
Actinomyces_sp._MS2	GCA_000820725.1_Actinomyces_polynesiensis
Microgenomates_group_bacterium_GW2011_GWA1_46_15	GCA_001002295.1_ASM100229v1
Pseudomonas_sp._TTU2014-080ASC	GCA_001446935.1_ASM144693v1
Rhizobium_alamii	GCA_000744505.1_ASM74450v1
Methylotenera_sp._73s	GCA_000384435.1_ASM38443v1
Rhodopirellula_sallentina	GCA_000346505.1_ASM34650v1
Halomonas_smyrnensis	GCA_000265245.2_HalSmy2.0
Blattabacterium_sp._Blatta_orientalis_	GCA_000334405.1_ASM33440v1
Limnohabitans_planktonicus	GCA_001270065.1_ASM127006v1
Aquimarina_latercula	GCA_000430645.1_ASM43064v1
Candidatus_Azambacteria_bacterium_GW2011_GWF2_46_32	GCA_001002645.1_ASM100264v1
Spirochaetales_bacterium_Spiro_05	GCA_001603115.1_ASM160311v1
Rickettsia_sibirica	GCA_000166935.1_ASM16693v1
Streptomyces_sp._NRRL_S-15	GCA_000722185.1_ASM72218v1
Faecalibaculum_rodentium	GCA_001564455.1_ASM156445v1
Microbispora_sp._GMKU363	GCA_001417795.1_ASM141779v1
Paenibacillus_sp._MT24	GCA_900021165.1_Paenibacillus_phoceensis
Bacillus_pumilus	GCA_001431145.1_ASM143114v1
Pelodictyon_luteolum	GCA_000012485.1_ASM1248v1
Pantoea_rwandensis	GCA_000759475.1_ASM75947v1
Pseudovibrio_stylochi	GCA_001562055.1_ASM156205v1
Fusobacterium_ulcerans	GCA_000158315.2_Fuso_ulc_ATCC49185_V2
Bradyrhizobium_diazoefficiens	GCA_000011365.1_ASM1136v1
Thermus_amyloliquefaciens	GCA_000744885.1_ASM74488v1
Candidatus_Shapirobacteria_bacterium_GW2011_GWF1_38_23	GCA_000992605.1_ASM99260v1
Sphingomonas_sp._35-24ZXX	GCA_000786215.1_ASM78621v1
Nocardia_ignorata	GCA_001612905.1_ASM161290v1
Streptomyces_davawensis	GCA_000349325.1_ASM34932v1
Parcubacteria_group_bacterium_GW2011_GWF1_45_5	GCA_001001795.1_ASM100179v1
Acetothermia_bacterium_SCGC_AAA255-C06	GCA_000404965.1_ASM40496v1
Gallaecimonas_pentaromativorans	GCA_001247655.1_ASM124765v1
Desulfovibrio_sp._TomC	GCA_000801335.2_ASM80133v2
Prochlorococcus_sp._scB241_528N20	GCA_000634755.1_De_novo_assembly_of_single-cell_genomes
Pseudoalteromonas_sp._23_GOM-1509m	GCA_000518425.1_ASM51842v1
Streptomyces_lilacinus	GCA_000715685.1_ASM71568v1
Marinimicrobia_bacterium_46_47	GCA_001508355.1_ASM150835v1
Psychrobacter_arcticus	GCA_000012305.1_ASM1230v1
Methylobacterium_sp._Leaf94	GCA_001426045.1_Leaf94
Ruminococcus_sp._CAG_724	GCA_000432075.1_MGS724
Ideonella_sakaiensis	GCA_001293525.1_ASM129352v1
Rhodococcus_sp._PBTS1	GCA_001620025.1_ASM162002v1
_Clostridium_celerecrescens	GCA_000732605.1_CloCel1.0
Mycoplasma_arthritidis	GCA_000020065.1_ASM2006v1
Geobacter_sp._M21	GCA_000023645.1_ASM2364v1
Edwardsiella_sp._LADL05-105	GCA_001186215.1_ASM118621v1
Syntrophomonas_sp._DTU018	GCA_001513155.1_ASM151315v1
Methylotenera_sp._G11	GCA_000799735.1_ASM79973v1
Neptunomonas_antarctica	GCA_001305295.1_Nant_v1
Paenibacillus_wynnii	GCA_000757885.1_Pwynnii072014
Candidatus_Kaiserbacteria_bacterium_GW2011_GWC2_52_8b	GCA_001004525.1_ASM100452v1
Arthrospira_maxima	GCA_000173555.1_ASM17355v1
Staphylococcus_hyicus	GCA_000816085.1_ASM81608v1
Roseobacter_sp._GAI101	GCA_000156335.1_ASM15633v1
Collimonas_arenae	GCA_000786695.1_ASM78669v1
Streptomyces_sp._NRRL_WC-3773	GCA_000720305.1_ASM72030v1
Prochlorococcus_sp._scB241_529O19	GCA_000635475.1_De_novo_assembly_of_single-cell_genomes
Eremococcus_coleocola	GCA_000183205.2_ASM18320v1
Bacteroides_sp._3_1_40A	GCA_000186105.1_Bacteroides_sp_3_1_40A_V1
Magnetospirillum_magnetotacticum	GCA_000829825.1_ASM82982v1
Legionella_cherrii	GCA_000621385.1_ASM62138v1
Candidatus_Sulcia_muelleri	GCA_001447915.1_ASM144791v1
Rhodococcus_sp._HA99	GCA_001312925.1_ASM131292v1
Methylobacterium_sp._Leaf361	GCA_001424445.1_Leaf361
Acetobacter_ghanensis	GCA_001499675.1_Acetobacter_ghanensis
Clostridiales_bacterium_DTU010	GCA_001512825.1_ASM151282v1
Streptomyces_sp._NRRL_S-104	GCA_000966965.1_ASM96696v1
Deltaproteobacteria_bacterium_Ga0077539	GCA_001465015.1_Deltaproteobacteria_bacterium_Ga0077539
Mycoplasma_canadense	GCA_000828855.1_ASM82885v1
candidate_division_WWE3_bacterium_GW2011_GWC1_47_10	GCA_001003075.1_ASM100307v1
Bradyrhizobium_sp._JGI_0001019-J21	GCA_000485255.1_ASM48525v1
Anaeroglobus_geminatus	GCA_000239275.1_ASM23927v1
Parcubacteria_group_bacterium_GW2011_GWF1_40_5	GCA_000994485.1_ASM99448v1
Streptomyces_galbus	GCA_000772895.1_ASM77289v1
Pandoraea_thiooxydans	GCA_001017775.2_ASM101777v2
Micrococcus_lylae	GCA_001570885.1_ASM157088v1
Arthrobacter_sp._Soil762	GCA_001428335.1_Soil762
Sideroxydans_lithotrophicus	GCA_000025705.1_ASM2570v1
Enterococcus_sp._7L76	GCA_000210115.1_ASM21011v1
Streptococcus_sp._1171_SSPC	GCA_001069335.1_ASM106933v1
Bacteroides_finegoldii_CAG_203	GCA_000436855.1_MGS203
Rhizobium_sp._JGI_0001005-K05	GCA_000376185.1_ASM37618v1
Planktothrix_prolifica	GCA_000464765.1_NC406_1
Paenibacillus_sabinae	GCA_000612505.1_ASM61250v1
Nitrosomonas_eutropha	GCA_000014765.1_ASM1476v1
Rufibacter_sp._DG31D	GCA_001078055.1_ASM107805v1
Agrobacterium_larrymoorei	GCA_000518585.1_ASM51858v1
Acinetobacter_sp._MII	GCA_000761495.1_Ai_1.0
_Clostridium_sticklandii	GCA_000196455.1_ASM19645v1
Pseudovibrio_hongkongensis	GCA_001561995.1_ASM156199v1
Arhodomonas_aquaeolei	GCA_000374645.1_ASM37464v1
Rickettsia_honei	GCA_000263055.1_Rho1.0
Mycobacterium_sp._GA-1331	GCA_001499915.1_ASM149991v1
Cloacimonetes_bacterium_JGI_OTU-3	GCA_000494045.1_Cloacimonetes_bacterium_OTU_3
Burkholderia_latens	GCA_001525985.1_ASM152598v1
Actinobacillus_ureae	GCA_000188255.1_ASM18825v1
Clostridiales_bacterium_Firm_13	GCA_001603035.1_ASM160303v1
Enterobacter_sp._GN02266	GCA_001023295.1_ASM102329v1
Tsukamurella_paurometabola	GCA_000092225.1_ASM9222v1
Rhizobium_sp._CF048	GCA_000799845.1_ASM79984v1
Streptomyces_prunicolor	GCA_000367365.1_ASM36736v1
Clostridium_sp._mt5	GCA_001243045.1_Clostridium_niameyense
Anaerococcus_senegalensis	GCA_000321005.2_ASM32100v2
Nocardioides_sp._Soil796	GCA_001429525.1_Soil796
Nocardia_shimofusensis	GCA_001613125.1_ASM161312v1
Burkholderia_sp._MR1	GCA_000818655.1_Burkholderia_sp_MR1_v1.0
Candidatus_Liberibacter_africanus	GCA_001021085.1_ASM102108v1
Stenotrophomonas_nitritireducens	GCA_001431425.1_ASM143142v1
Cloacimonetes_bacterium_SCGC_AAA252-L13	GCA_000405065.1_ASM40506v1
Alteromonas_sp._LTR	GCA_000753915.1_ASM75391v1
Cylindrospermum_stagnale	GCA_000317535.1_ASM31753v1
Oceanimonas_sp._GK1	GCA_000243075.1_ASM24307v1
Shimia_sp._SK013	GCA_001292625.1_ASM129262v1
Bifidobacterium_pullorum	GCA_000741335.1_Bifpul
Corynebacterium_riegelii	GCA_001263755.1_ASM126375v1
candidate_division_Zixibacteria_bacterium_SM1_73	GCA_001304225.1_ASM130422v1
Providencia_burhodogranariea	GCA_000314855.2_ASM31485v2
Prochlorococcus_sp._scB243_495I8	GCA_000634835.1_De_novo_assembly_of_single-cell_genomes
Brachyspira_sp._CAG_484	GCA_000431315.1_MGS484
Berkelbacteria_bacterium_GW2011_GWA2_46_7	GCA_001002835.1_ASM100283v1
Streptomyces_sp._C	GCA_000158895.1_ASM15889v1
Pseudomonas_sp._63_8	GCA_001507875.1_ASM150787v1
Caldicellulosiruptor_bescii	GCA_000022325.1_ASM2232v1
Methylophilus_sp._Leaf414	GCA_001425425.1_Leaf414
Marmoricola_sp._URHB0036	GCA_000426045.1_ASM42604v1
Lactobacillus_oeni	GCA_001436275.1_ASM143627v1
Niveispirillum_irakense	GCA_000429645.1_ASM42964v1
Microgenomates_group_bacterium_GW2011_GWF1_38_5	GCA_000992845.1_ASM99284v1
Citrobacter_sp._L17	GCA_000313895.1_L17dn
Pelodictyon_phaeoclathratiforme	GCA_000020645.1_ASM2064v1
Omnitrophica_bacterium_SCGC_AAA257-O07	GCA_000402985.1_ASM40298v1
Candidatus_Desulforudis_audaxviator	GCA_000018425.1_ASM1842v1
Geobacillus_sp._JF8	GCA_000445995.2_ASM44599v2
Prochlorococcus_sp._scB245a_519E23	GCA_000635175.1_De_novo_assembly_of_single-cell_genomes
Entomoplasma_lucivorax	GCA_000518285.1_ASM51828v1
Mycoplasma_buteonis	GCA_000733865.1_ASM73386v1
Corynebacterium_sp._DNF00584	GCA_001552965.1_ASM155296v1
Acetohalobium_arabaticum	GCA_000144695.1_ASM14469v1
Bacteroides_stercoris_CAG_120	GCA_000435015.1_MGS120
Streptomyces_sp._NRRL_B-1322	GCA_000719625.1_ASM71962v1
Bacillus_sp.	GCA_000952895.1_BS34ACh
Parcubacteria_group_bacterium_GW2011_GWB1_43_66	GCA_000999875.1_ASM99987v1
Demequina_globuliformis	GCA_000975155.1_ASM97515v1
Blautia_producta	GCA_000373885.1_ASM37388v1
Pseudomonas_koreensis	GCA_001605965.1_ASM160596v1
Providencia_rettgeri	GCA_000314835.2_ASM31483v2
Yersinia_similis	GCA_000582515.1_ASM58251v1
Rikenellaceae_bacterium_DTU002	GCA_001512865.1_ASM151286v1
Candidatus_Moranbacteria_bacterium_GW2011_GWF1_36_78	GCA_000991855.1_ASM99185v1
Lentisphaera_araneosa	GCA_000170755.1_ASM17075v1
Parcubacteria_group_bacterium_GW2011_GWF2_40_10	GCA_000995735.1_ASM99573v1
Pseudomonas_sp._FeS53a	GCA_000931385.1_ASM93138v1
Spiroplasma_eriocheiris	GCA_001029265.1_ASM102926v1
Bacillus_sp._URHB0009	GCA_000426085.1_ASM42608v1
Streptomyces_alboviridis	GCA_000716935.1_ASM71693v1
Sphingobacteriales_bacterium_BACL12_MAG-120802-bin5	GCA_001439115.1_ASM143911v1
Hydrogenobaculum_sp._SHO	GCA_000215065.1_ASM21506v1
Bacteroides_coprocola	GCA_000154845.1_ASM15484v1
Nautella_sp._ECSMB14104	GCA_000972285.1_ASM97228v1
Paenibacillus_sp._UNCCL52	GCA_000686825.1_ASM68682v1
Rhodospirillum_rubrum	GCA_000013085.1_ASM1308v1
Aggregatibacter_actinomycetemcomitans	GCA_000146265.2_ASM14626v2
Candidatus_Azambacteria_bacterium_GW2011_GWC1_46_13	GCA_001002245.1_ASM100224v1
Candidatus_Kinetoplastibacterium_oncopeltii	GCA_000340865.1_ASM34086v1
Dactylococcopsis_salina	GCA_000317615.1_ASM31761v1
Thioalkalivibrio_sp._ALJ21	GCA_000378605.1_ASM37860v1
Myroides_sp._A21	GCA_000807225.1_ASM80722v1
Planococcus_rifietoensis	GCA_001465795.2_ASM146579v2
Streptomyces_sp._WM6349	GCA_001279445.1_ASM127944v1
Thiomicrospira_kuenenii	GCA_000526715.1_ASM52671v1
Dorea_formicigenerans	GCA_000169235.1_ASM16923v1
Gammaproteobacteria_bacterium_SG8_30	GCA_001303245.1_ASM130324v1
Clostridia_bacterium_BRH_c25	GCA_001515955.1_41k
Frankia_sp._CeD	GCA_000732115.1_CeD
Dehalogenimonas_alkenigignens	GCA_001466665.1_ASM146666v1
Helicobacter_heilmannii	GCA_001283065.1_Hheil
Paraglaciecola_psychrophila	GCA_000347635.1_ASM34763v1
Ignatzschineria_larvae	GCA_000510805.1_ASM51080v1
Candidatus_Entotheonella_sp._TSY2	GCA_000522445.1_v3
Microgenomates_bacterium_39_6	GCA_001509055.1_ASM150905v1
Lactobacillus_equigenerosi	GCA_001311375.1_ASM131137v1
Shewanella_xiamenensis	GCA_000712635.2_SXM1.0_for_version_1_of_the_Shewanella_xiamenensis_genome
Microvirga_lotononidis	GCA_000262405.1_ASM26240v1
Caulobacter_sp._OV484	GCA_000799245.1_ASM79924v1
Rhizobium_sp._IRBG74	GCA_000499645.1_IRBG74
Streptomyces_halstedii	GCA_000720535.1_ASM72053v1
Synergistales_bacterium_57_84	GCA_001508975.1_ASM150897v1
Streptococcus_sp._HSISS1	GCA_000448645.1_HSISS1_1.0
Clostridium_sp._KNHs209	GCA_000732725.1_ASM73272v1
Parcubacteria_group_bacterium_GW2011_GWA2_47_7	GCA_000999395.1_ASM99939v1
Oceanospirillum_maris	GCA_000422865.1_ASM42286v1
Leisingera_methylohalidivorans	GCA_000511355.1_ASM51135v1
Candidatus_Gottesmanbacteria_bacterium_GW2011_GWA2_43_14	GCA_000999095.1_ASM99909v1
Dialister_invisus_CAG_218	GCA_000433275.1_MGS218
Sphingomonas_sp._WG	GCA_001469845.1_ASM146984v1
Bacillus_stratosphericus	GCA_000353245.1_BStr_LAMA585_V1
Thermanaerothrix_daxensis	GCA_001306145.1_ASM130614v1
Gloeocapsa_sp._PCC_7428	GCA_000317555.1_ASM31755v1
Pseudomonas_sp._NBRC_111130	GCA_001320485.1_ASM132048v1
Pseudomonas_lutea	GCA_000759445.1_ASM75944v1
Chitinibacter_tainanensis	GCA_000429785.1_ASM42978v1
Burkholderia_sp._CCGE1001	GCA_000176935.3_ASM17693v3
Methylocystis_sp._ATCC_49242	GCA_000188155.3_ASM18815v3
Rickettsia_prowazekii	GCA_000022785.1_ASM2278v1
Actinomycetales_bacterium_Actino_01	GCA_001602705.1_ASM160270v1
Microgenomates_group_bacterium_GW2011_GWC1_47_20	GCA_001002035.1_ASM100203v1
Candidatus_Azambacteria_bacterium_GW2011_GWD2_46_48	GCA_001002715.1_ASM100271v1
Alistipes_sp._N15.MGS-157	GCA_000980225.1_ASM98022v1
Lactobacillus_amylophilus	GCA_001311665.1_ASM131166v1
candidate_division_WWE3_bacterium_GW2011_GWA2_42_9	GCA_000994825.1_ASM99482v1
Tepidiphilus_thermophilus	GCA_001418245.1_ASM141824v1
Streptococcus_macedonicus	GCA_000283635.1_ASM28363v1
Candidatus_Sodalis_pierantonius	GCA_000517405.1_ASM51740v1
Sphingomonas_sp._JGI_0001002-C18	GCA_000419945.2_ASM41994v2
Shewanella_putrefaciens	GCA_000016585.1_ASM1658v1
Anaerovorax_odorimutans	GCA_000426305.1_ASM42630v1
Aminicenantes_bacterium_SCGC_AAA252-D18	GCA_000404405.1_ASM40440v1
Microgenomates_group_bacterium_GW2011_GWC1_44_10	GCA_001000315.1_ASM100031v1
Cloacimonetes_bacterium_JGI_0000059-F17	GCA_000398685.1_ASM39868v1
Stigmatella_aurantiaca	GCA_000165485.1_ASM16548v1
Achromobacter_sp._2789STDY5608616	GCA_001299265.1_11861_6_10
Pilimelia_anulata	GCA_000719275.1_ASM71927v1
Lachnobacterium_bovis	GCA_000687515.1_ASM68751v1
Duganella_sp._Ant_L27C-9	GCA_001418785.1_ASM141878v1
Mycoplasma_hominis	GCA_000085865.1_ASM8586v1
Candidatus_Collierbacteria_bacterium_GW2011_GWB1_44_35	GCA_001000135.1_ASM100013v1
Anaerostipes_hadrus	GCA_000332875.2_ASM33287v2
Trabulsiella_guamensis	GCA_000734965.1_ASM73496v1
Gallionella_capsiferriformans	GCA_000145255.1_ASM14525v1
Deinococcus_murrayi	GCA_000482805.1_ASM48280v1
Pantoea_sp._RIT-PI-b	GCA_001187905.1_ASM118790v1
Cellulomonas_fimi	GCA_000212695.1_ASM21269v1
Micromonospora_sp._CNB394	GCA_000374985.1_ASM37498v1
Herbaspirillum_sp._TSA66	GCA_000818395.1_ASM81839v1
Halomonas_sp._TD01	GCA_000219565.1_ASM21956v1
Mycoplasma_imitans	GCA_000518305.1_ASM51830v1
Kineosporia_aurantiaca	GCA_000719025.1_ASM71902v1
Erythrobacter_longus	GCA_000715015.1_Ery_DSM_6997_v1
Dechloromonas_denitrificans	GCA_001551835.1_ASM155183v1
Alcanivorax_jadensis	GCA_000756655.1_ASM75665v1
Salinispora_arenicola	GCA_000018265.1_ASM1826v1
Prochlorococcus_sp._scB245a_520B18	GCA_000634475.1_De_novo_assembly_of_single-cell_genomes
Peptoniphilus_sp._oral_taxon_836	GCA_000179335.1_ASM17933v1
Corynebacterium_marinum	GCA_000835165.1_ASM83516v1
Clostridium_tetani	GCA_000007625.1_ASM762v1
Neorickettsia_sennetsu	GCA_000013165.1_ASM1316v1
Aminicenantes_bacterium_SCGC_AAA252-G21	GCA_000398205.1_ASM39820v1
Paenibacillus_peoriae	GCA_000236805.2_PPe03
Verrucomicrobia_bacterium_SCGC_AAA164-L15	GCA_000285795.3_ASM28579v3
Bacillus_korlensis	GCA_001591645.1_ASM159164v1
Glaciecola_pallidula	GCA_000428905.1_ASM42890v1
Paenibacillus_alginolyticus	GCA_000422905.1_ASM42290v1
Weissella_oryzae	GCA_000691805.2_ASM69180v2
Parcubacteria_group_bacterium_GW2011_GWA2_56_21	GCA_001004925.1_ASM100492v1
Sulfurovum_sp._AS07-7	GCA_000830195.1_ASM83019v1
Halomonas_sp._JCM_19031	GCA_001310335.1_ASM131033v1
Cyanobium_sp._PCC_7001	GCA_000155635.1_ASM15563v1
Candidatus_Accumulibacter_sp._SK-11	GCA_000584995.1_capsk11
bacterium_JGI-24	GCA_001458495.1_JGI_assembly
Bartonella_birtlesii	GCA_000273375.1_ASM27337v1
Ensifer_sp._ZNC0028	GCA_000799055.1_ZNC0028.1
Dyadobacter_crusticola	GCA_000701505.1_ASM70150v1
Hyphomicrobium_sp._802	GCA_000526135.1_ASM52613v1
Psychroserpens_mesophilus	GCA_000826645.1_ASM82664v1
Deinococcus_maricopensis	GCA_000186385.1_ASM18638v1
Nocardia_farcinica	GCA_000009805.1_ASM980v1
Streptomyces_sp._NRRL_WC-3604	GCA_001509785.1_ASM150978v1
Bacteroides_salyersiae	GCA_000381365.1_Bact_saly_DSM_18765_V1
Streptomyces_sp._PsTaAH-124	GCA_000373685.1_ASM37368v1
Azospirillum_sp._B4	GCA_000333275.1_ASM33327v1
Vibrio_sp._N418	GCA_000222565.2_ASM22256v1
candidate_division_WS6_bacterium_GW2011_GWF2_33_92	GCA_000990125.1_ASM99012v1
Lactobacillus_paracasei	GCA_000014525.1_ASM1452v1
Agromyces_sp._Root1464	GCA_001427265.1_Root1464
Parcubacteria_bacterium_DG_74_3	GCA_001302985.1_ASM130298v1
Lactobacillus_sucicola	GCA_000612445.1_ASM61244v1
beta_proteobacterium_CB	GCA_000342265.1_ASM34226v1
Streptomyces_albulus	GCA_000695235.1_ASM69523v1
Leptonema_illini	GCA_000243335.1_ASM24333v1
Pseudomonas_sp._LAMO17WK12_I2	GCA_000514375.1_ASM51437v1
Thermotoga_sp._Mc24	GCA_000784835.1_ASM78483v1
Vibrio_tasmaniensis	GCA_000091465.1_ASM9146v1
Saccharothrix_sp._ST-888	GCA_000955975.1_ASM95597v1
Asticcacaulis_benevestitus	GCA_000376105.1_ASM37610v1
Parcubacteria_group_bacterium_GW2011_GWC2_44_22	GCA_001000955.1_ASM100095v1
Acidobacteriaceae_bacterium_KBS_89	GCA_000381605.1_ASM38160v1
Xanthomonas_fuscans	GCA_000175135.1_ASM17513v1
Streptomyces_sp._NRRL_S-350	GCA_000719705.1_ASM71970v1
zeta_proteobacterium_SCGC_AB-137-C09	GCA_000379225.1_ASM37922v1
Flavobacteria_bacterium_MS024-2A	GCA_000173095.1_ASM17309v1
Candidatus_Woesebacteria_bacterium_GW2011_GWF1_46_13	GCA_001002255.1_ASM100225v1
Amphibacillus_jilinensis	GCA_000306965.1_ASM30696v1
Candidatus_Moranbacteria_bacterium_GW2011_GWF2_36_839	GCA_000991935.1_ASM99193v1
Acinetobacter_sp._NIPH_899	GCA_000368385.1_Acin_sp_NIPH_899_V1
Parabacteroides_merdae	GCA_000154105.1_ASM15410v1
Thioalkalivibrio_sp._ALJ9	GCA_000380585.1_ASM38058v1
Candidatus_Kaiserbacteria_bacterium_GW2011_GWB1_52_6	GCA_001004425.1_ASM100442v1
Corynebacterium_ulcerans	GCA_000215645.1_ASM21564v1
Sphingomonas_sp._CCH18-B1	GCA_001555895.1_ASM155589v1
Knoellia_aerolata	GCA_000768695.1_ASM76869v1
Pedobacter_ginsenosidimutans	GCA_001442625.1_ASM144262v1
Gayadomonas_joobiniege	GCA_000300815.1_Gayjoov1
Streptococcus_sp._GMD5S	GCA_000298715.2_ASM29871v2
Pelosinus_sp._HCF1	GCA_000317005.1_Hcf1DRAFT
Parcubacteria_group_bacterium_GW2011_GWA2_42_18	GCA_000998345.1_ASM99834v1
Pseudophaeobacter_arcticus	GCA_000473205.1_ASM47320v1
Spirochaeta_africana	GCA_000242595.3_ASM24259v3
Prochlorococcus_sp._scB243_498M14	GCA_000635655.1_De_novo_assembly_of_single-cell_genomes
Gilvimarinus_agarilyticus	GCA_000832015.1_ASM83201v1
Nocardia_asteroides	GCA_000308355.2_ASM30835v2
Sanguibacter_keddieii	GCA_000024925.1_ASM2492v1
Prevotella_timonensis	GCA_000455445.1_4401737
Burkholderia_sp._NRF60-BP8	GCA_001522585.1_ASM152258v1
Streptococcus_sp._SR1	GCA_000526075.1_SspSR1v1.0
Rhodococcus_sp._Leaf225	GCA_001426145.1_Leaf225
Microbacterium_sp._CH12i	GCA_000685355.1_Microbacteriumx4
Shewanella_decolorationis	GCA_000485795.1_SheDec2.0
Streptomyces_sp._CNS654	GCA_000702365.1_ASM70236v1
Methylophaga_aminisulfidivorans	GCA_000214595.2_ASM21459v1
Marvinbryantia_formatexigens	GCA_000173815.1_ASM17381v1
Candidatus_Cloacimonas_acidaminovorans	GCA_000146065.1_ASM14606v1
Acetobacter_indonesiensis	GCA_000963945.1_ASM96394v1
Actinomyces_sp._oral_taxon_849	GCA_000239715.1_Actinomyces_sp_F0330_V1
Franconibacter_helveticus	GCA_000463115.2_CroHelLMG23732_1.0
Deinococcus_deserti	GCA_000020685.1_ASM2068v1
Wolbachia_endosymbiont_of_Drosophila_suzukii	GCA_000333795.2_ASM33379v2
Thermoactinomyces_sp._CDF	GCA_001187615.1_ASM118761v1
Thermomicrobium_roseum	GCA_000021685.1_ASM2168v1
Dysgonomonas_hofstadii	GCA_001312525.1_ASM131252v1
Actinobacillus_succinogenes	GCA_000017245.1_ASM1724v1
Sphingomonas_sp._Leaf10	GCA_001421245.1_Leaf10
Synechococcus_sp._PCC_7002	GCA_000019485.1_ASM1948v1
Novosphingobium_sp._Fuku2-ISO-50	GCA_001519055.1_ASM151905v1
Prochlorococcus_sp._MIT_0603	GCA_000760215.1_ASM76021v1
Leifsonia_sp._109	GCA_000380665.1_ASM38066v1
Stenotrophomonas_sp._RIT309	GCA_000632045.1_Willow_Endophyte_RIT309
Mycobacterium_brisbanense	GCA_001570425.1_ASM157042v1
Lachnospiraceae_bacterium_AB2028	GCA_000621425.1_ASM62142v1
candidate_division_WS6_bacterium_GW2011_GWB1_33_6	GCA_000990085.1_ASM99008v1
Actinomyces_odontolyticus	GCA_000154225.1_ASM15422v1
Vibrio_scophthalmi	GCA_000222585.2_ASM22258v1
Caldanaerobius_polysaccharolyticus	GCA_000427425.1_ASM42742v1
Gorillibacterium_massiliense	GCA_000455485.2_G5
Kocuria_flava	GCA_001482365.1_ASM148236v1
Herbaspirillum_huttiense	GCA_000478365.1_Hputei1.0
marine_actinobacterium_MedAcidi-G2B	GCA_000817115.1_ASM81711v1
Nesterenkonia_sp._F	GCA_000220985.2_ASM22098v2
Clostridium_sp._CAG_448	GCA_000433415.1_MGS448
Conchiformibius_steedae	GCA_000620925.1_ASM62092v1
Pseudomonas_sp._RIT-PI-o	GCA_001297215.1_ASM129721v1
Anaeromyxobacter_sp._Fw109-5	GCA_000017505.1_ASM1750v1
Veillonellaceae_bacterium_DNF00626	GCA_001553355.1_ASM155335v1
Roseivirga_ehrenbergii	GCA_001592945.1_ASM159294v1
Streptobacillus_moniliformis	GCA_000024565.1_ASM2456v1
Vibrio_sp._J2-8	GCA_001048615.1_VRSK8v1_PRJEB5890
Acidovorax_sp._CF316	GCA_000276605.1_Acidovorax.strCF316_v1.0
Prochlorococcus_sp._scB243_495L20	GCA_000634215.1_De_novo_assembly_of_single-cell_genomes
Dickeya_dianthicola	GCA_000365305.1_DDI453_v1.0
Candidatus_Yanofskybacteria_bacterium_GW2011_GWD1_39_16	GCA_000993585.1_ASM99358v1
Cloacimonetes_bacterium_SCGC_AAA255-L20	GCA_000397925.1_ASM39792v1
Polaribacter_irgensii	GCA_000153225.1_ASM15322v1
Streptomyces_sp._NRRL_F-5123	GCA_000721495.1_ASM72149v1
Frondihabitans_sp._PAMC_28766	GCA_001577365.1_ASM157736v1
Faecalitalea_cylindroides	GCA_000210615.1_ASM21061v1
Eubacterium_ramulus	GCA_000469345.1_ASM46934v1
Thermus_scotoductus	GCA_000187005.1_ASM18700v1
Nitrospira_moscoviensis	GCA_001273775.1_ASM127377v1
Armatimonadetes_bacterium_JGI_0000077-K19	GCA_000404425.1_ASM40442v1
Acinetobacter_sp._ANC_4149	GCA_001605895.1_ASM160589v1
Lactococcus_fujiensis	GCA_001311235.1_ASM131123v1
Actinobacteria_bacterium_BACL2_MAG-121001-bin67	GCA_001437695.1_ASM143769v1
Streptacidiphilus_albus	GCA_000744705.1_ASM74470v1
Porphyromonas_asaccharolytica	GCA_000212375.1_ASM21237v1
Lacinutrix_algicola	GCA_001418085.1_ASM141808v1
Capnocytophaga_sp._oral_taxon_332	GCA_000318275.2_ASM31827v2
Kingella_denitrificans	GCA_000190695.1_ASM19069v1
Pontibacillus_litoralis	GCA_000775615.1_ASM77561v1
Bacillus_sp._LM_4-2	GCA_000978495.1_ASM97849v1
Pseudohongiella_spirulinae	GCA_001444425.1_ASM144442v1
Thermodesulfobacterium_thermophilum	GCA_000421605.1_ASM42160v1
Selenomonas_sp._ND2010	GCA_000702005.1_ASM70200v1
Methylobacterium_sp._285MFTsu5.1	GCA_000383455.1_ASM38345v1
Prevotella_intermedia	GCA_000261025.1_ASM26102v1
Nesterenkonia_sp._AN1	GCA_000582475.1_NestAN1.1
_Clostridium_aerotolerans	GCA_000687555.1_ASM68755v1
Clostridium_paraputrificum	GCA_000424025.1_ASM42402v1
Staphylococcus_schweitzeri	GCA_000751735.1_Sa_FSCB1B
Haliscomenobacter_hydrossis	GCA_000212735.1_ASM21273v1
Candidatus_Azambacteria_bacterium_GW2011_GWC2_43_27	GCA_000999665.1_ASM99966v1
Streptomyces_sp._HmicA12	GCA_000373565.1_ASM37356v1
Commensalibacter_intestini	GCA_000231445.2_ASM23144v1
Nocardioides_luteus	GCA_000960475.1_ASM96047v1
Shigella_boydii	GCA_000012025.1_ASM1202v1
Candidatus_Roizmanbacteria_bacterium_GW2011_GWC1_37_12	GCA_000991135.1_ASM99113v1
Butyrivibrio_sp._WCD3002	GCA_000424265.1_ASM42426v1
Agreia_bicolorata	GCA_000938265.1_ASM93826v1
Lachnospiraceae_bacterium_AC2029	GCA_000703065.1_ASM70306v1
Liberibacter_crescens	GCA_000325745.1_ASM32574v1
Helicobacter_sp._MIT_03-1616	GCA_000765685.1_ASM76568v1
Ornithinimicrobium_pekingense	GCA_000421185.1_ASM42118v1
Anoxybacillus_sp._ATCC_BAA-2555	GCA_000948315.1_BFA_5_A
Pantoea_stewartii	GCA_000248395.2_ASM24839v2
Ruminococcaceae_bacterium_585-1	GCA_000949455.1_ASM94945v1
Pediococcus_pentosaceus	GCA_000014505.1_ASM1450v1
Candidatus_Azambacteria_bacterium_GW2011_GWF2_42_22	GCA_000998505.1_ASM99850v1
Candidatus_Arthromitus_sp._SFB-mouse-SU	GCA_000252785.2_ASM25278v2
Paracoccus_sp._361	GCA_000967825.1_ASM96782v1
candidate_division_WWE3_bacterium_GW2011_GWA1_43_94	GCA_001000215.1_ASM100021v1
Ensifer_sp._Root74	GCA_001429125.1_Root74
Sphingopyxis_sp._Root1497	GCA_001427085.1_Root1497
Lactobacillus_acidipiscis	GCA_000260635.1_ASM26063v1
Pseudobutyrivibrio_ruminis	GCA_000703005.1_ASM70300v1
Solemya_velum_gill_symbiont	GCA_000787395.1_ASM78739v1
Clostridium_sp._CAG_349	GCA_000432975.1_MGS349
Bacteroidales_bacterium_Bact_08	GCA_001603425.1_ASM160342v1
Pseudoflavonifractor_capillosus	GCA_000169255.2_ASM16925v2
Methylobacterium_sp._Leaf91	GCA_001422815.1_Leaf91
Streptomyces_fulvoviolaceus	GCA_000718165.1_ASM71816v1
Azospirillum_sp._CAG_239	GCA_000436375.1_MGS239
Candidatus_Phaeomarinobacter_ectocarpi	GCA_000689395.1_Ectocarpus_siliculous_Es32_genome_assembly_V1
Citrobacter_amalonaticus	GCA_000731055.1_ASM73105v1
Prochlorococcus_sp._scB243_497N18	GCA_000634955.1_De_novo_assembly_of_single-cell_genomes
Halanaerobium_sp._T82-1	GCA_001577545.1_ASM157754v1
Parcubacteria_group_bacterium_GW2011_GWA2_51_12	GCA_001004295.1_ASM100429v1
Mycobacterium_sp._UM_NYF	GCA_000987455.1_ASM98745v1
Dickeya_sp._S1	GCA_001187965.1_ASM118796v1
Paenibacillus_sp._Y412MC10	GCA_000024685.1_ASM2468v1
Pseudomonas_sp._LAIL14HWK12_I7	GCA_000483465.1_ASM48346v1
Clostridium_sp._CAG_221	GCA_000435835.1_MGS221
Methylocaldum_szegediense	GCA_000427385.1_ASM42738v1
OM182_bacterium_BACL3_MAG-121001-bin29	GCA_001439505.1_ASM143950v1
Candidatus_Accumulibacter_sp._BA-93	GCA_000585075.1_capba93
Clostridium_sp._CAG_169	GCA_000435195.1_MGS169
Rhodobacter_sp._BACL10_MAG-120910-bin24	GCA_001438235.1_ASM143823v1
Pelomonas_sp._Root662	GCA_001427705.1_Root662
Leifsonia_aquatica	GCA_000633535.1_de_novo
Thioclava_pacifica	GCA_000714535.1_SOAPdenovo_v1.05
Haemophilus_influenzae	GCA_000012185.1_ASM1218v1
Chromobacterium_subtsugae	GCA_001020585.1_ASM102058v1
Ponticoccus_sp._UMTAT08	GCA_000807715.1_ASM80771v1
Cecembia_lonarensis	GCA_000298295.1_ASM29829v1
Nautilia_profundicola	GCA_000021725.1_ASM2172v1
Halobacteriovorax_marinus	GCA_000210915.2_ASM21091v2
Cupriavidus_pauculus	GCA_000974605.1_ASM97460v1
Firmicutes_bacterium_CAG_24	GCA_000431875.1_MGS24
Parcubacteria_group_bacterium_GW2011_GWB1_43_8	GCA_000999975.1_ASM99997v1
Clostridiales_bacterium_Firm_09	GCA_001604065.1_ASM160406v1
Cloacimonetes_bacterium_JGI_0000039-L21	GCA_000384795.1_ASM38479v1
Sulfurospirillum_arsenophilum	GCA_000813345.1_ASM81334v1
Roseovarius_nubinhibens	GCA_000152625.1_ASM15262v1
Alicyclobacillus_contaminans	GCA_000429525.1_ASM42952v1
Cryomorphaceae_bacterium_BACL22_MAG-120619-bin32	GCA_001439315.1_ASM143931v1
Verrucomicrobia_bacterium_SCGC_AAA164-B23	GCA_000385255.1_ASM38525v1
Leifsonia_sp._Root1293	GCA_001425325.1_Root1293
Parcubacteria_group_bacterium_GW2011_GWD1_38_16	GCA_000992485.1_ASM99248v1
Rhizobiales_bacterium_Ga0077537	GCA_001464955.1_Rhizobiales_bacterium_Ga0077537
Candidatus_Riesia_pediculischaeffi	GCA_000817295.2_ASM81729v2
Intrasporangium_calvum	GCA_000184685.1_ASM18468v1
Mesorhizobium_sp._LNHC232B00	GCA_000502435.1_Mloti_LNHC232B00
Aquitalea_pelogenes	GCA_001515305.1_ASM151530v1
Streptococcus_dentisani	GCA_000382805.1_ASM38280v1
Dietzia_sp._UCD-THP	GCA_000349585.1_Dietzia_sp._UCD-THP
Burkholderia_sp._MSMB1552	GCA_001527625.1_ASM152762v1
Thermotoga_profunda	GCA_000828675.1_ASM82867v1
Teredinibacter_sp._1162T.S.0a.05	GCA_000964245.1_ASM96424v1
Enterococcus_faecalis	GCA_000415185.1_ASM41518v1
Bacteroides_thetaiotaomicron	GCA_000011065.1_ASM1106v1
Desulfatibacillum_alkenivorans	GCA_000021905.1_ASM2190v1
Bacillus_sp._5B6	GCA_000259405.1_ASM25940v1
Vibrio_sp._B183	GCA_000740665.1_ASM74066v1
Enterobacter_sp._DC4	GCA_000568095.1_DC4_v1
Mesotoga_infera	GCA_000367705.1_ASM36770v1
Citrobacter_sp._AATXQ	GCA_001586835.1_ASM158683v1
Nitrospira_bacterium_SM23_35	GCA_001303745.1_ASM130374v1
Marinimicrobia_bacterium_TCS56	GCA_001577055.1_ASM157705v1
Actinobacteria_bacterium_casp-actino9	GCA_001510475.1_ASM151047v1
Rhodanobacter_sp._Root179	GCA_001428465.1_Root179
Pseudoxanthomonas_dokdonensis	GCA_001431405.1_ASM143140v1
Streptococcus_agalactiae	GCA_000007265.1_ASM726v1
candidate_division_WWE3_bacterium_GW2011_GWB1_42_6	GCA_000993985.2_ASM99398v2
Serratia_sp._H1w	GCA_000633355.1_de_novo
Thermus_oshimai	GCA_000309885.1_ASM30988v1
Rhodococcus_sp._Leaf247	GCA_001426185.1_Leaf247
Mesorhizobium_sp._UASWS1009	GCA_000878435.1_UASWS1009_1.0
Acidovorax_delafieldii	GCA_000175235.1_ASM17523v1
Pandoraea_pulmonicola	GCA_000815105.1_ASM81510v1
Lunatimonas_lonarensis	GCA_000390185.1_Lulo1
Pseudoxanthomonas_spadix	GCA_000233915.4_ASM23391v4
Paraburkholderia_phenoliruptrix	GCA_000300095.1_ASM30009v1
Desulfonatronum_lacustre	GCA_000519265.1_ASM51926v1
Sinorhizobium_fredii	GCA_000018545.1_ASM1854v1
Arsenicicoccus_bolidensis	GCA_000426385.1_ASM42638v1
Pseudoalteromonas_atlantica	GCA_000014225.1_ASM1422v1
Corynebacterium_efficiens	GCA_000011305.1_ASM1130v1
Herbaspirillum_sp._B39	GCA_000333495.1_ASM33349v1
Candidatus_Beckwithbacteria_bacterium_GW2011_GWC2_49_11	GCA_001003755.1_ASM100375v1
Flavobacterium_sp._SCGC_AAA536-P05	GCA_000384835.1_ASM38483v1
Lactobacillus_melliventris	GCA_000970775.1_ASM97077v1
Vibrio_ponticus	GCA_000754155.1_ASM75415v1
Methylophilales_bacterium_MBRS-H7	GCA_001044355.1_ASM104435v1
Dyadobacter_beijingensis	GCA_000382205.1_ASM38220v1
Fusobacterium_mortiferum	GCA_000158195.2_Fuso_mor_ATCC9817_V2
Mesorhizobium_sp._LSHC416B00	GCA_000502655.1_Mloti_LSHC416B00
Pseudovibrio_sp._JE062	GCA_000156235.1_ASM15623v1
Clostridiales_bacterium_oral_taxon_876	GCA_000466585.1_ASM46658v1
Ruminococcaceae_bacterium_668	GCA_001481375.1_ASM148137v1
Spirulina_subsalsa	GCA_000314005.1_ASM31400v1
Fermentimonas_caenicola	GCA_000953535.1_E5B
Yersinia_aldovae	GCA_000173735.1_ASM17373v1
Propionibacterium_sp._434-HC2	GCA_000214535.2_ASM21453v1
Pseudomonas_sp._Pf153	GCA_001269775.1_ASM126977v1
Nitrosomonas_communis	GCA_001007935.1_ASM100793v1
Mesorhizobium_sp._LSHC412B00	GCA_000503035.1_Mloti_LSHC412B00
Prevotella_sp._S7_MS_2	GCA_000762865.1_04_NF40_HMP671v01
Roseiflexus_castenholzii	GCA_000017805.1_ASM1780v1
Anabaena_sp._4-3	GCA_001597745.1_ASM159774v1
Enterococcus_avium	GCA_000406965.1_Ente_aviu_ATCC14025_V1
Streptomyces_europaeiscabiei	GCA_000988945.1_ASM98894v1
Candidatus_Falkowbacteria_bacterium_GW2011_GWF2_43_32	GCA_000999715.1_ASM99971v1
Bizionia_argentinensis	GCA_000224335.2_BizArg_1.0
Aureispira_sp._CCB-QB1	GCA_000724545.1_Aureispira_sp._CCB-QB1_genome
Aeromicrobium_marinum	GCA_000160775.2_ASM16077v2
Streptomyces_sp._NRRL_F-6133	GCA_000722325.1_ASM72232v1
Candidatus_Phytoplasma_solani	GCA_000970375.1_ASM97037v1
Candidatus_Phytoplasma_australiense	GCA_000069925.1_ASM6992v1
Anaerolinaceae_bacterium_46_22	GCA_001508595.1_ASM150859v1
Sphingopyxis_sp._A083	GCA_001468495.1_ASM146849v1
Burkholderiaceae_bacterium_26	GCA_000955795.1_ASM95579v1
Mycobacterium_sp._GA-1379	GCA_001500105.1_ASM150010v1

## Sheet: 5000Mbp
Species	Accession_Info
SAR11_cluster_bacterium_PRT-SC02	GCA_001321855.1_ASM132185v1
Parcubacteria_group_bacterium_GW2011_GWA2_45_30	GCA_001001625.1_ASM100162v1
Marinimicrobia_bacterium_JGI_OTU-1	GCA_000494065.1_Marinimicrobia_bacterium_OTU_1
Anaeromyxobacter_sp._K	GCA_000020805.1_ASM2080v1
Streptococcus_oralis	GCA_000148565.2_ASM14856v1
Peptococcaceae_bacterium_1109	GCA_001028815.1_ASM102881v1
Enterococcus_avium	GCA_000406965.1_Ente_aviu_ATCC14025_V1
Pilimelia_anulata	GCA_000719275.1_ASM71927v1
Parcubacteria_group_bacterium_GW2011_GWD1_40_9	GCA_000994025.1_ASM99402v1
Bacillus_sp._FJAT-27231	GCA_001183975.1_ASM118397v1
Prochlorococcus_sp._W4	GCA_000291785.1_ProW4_v1.0
Parcubacteria_group_bacterium_GW2011_GWC2_38_7	GCA_000992955.1_ASM99295v1
Alicyclobacillus_acidiphilus	GCA_001544355.1_ASM154435v1
candidate_division_WS6_bacterium_GW2011_GWF2_33_92	GCA_000990125.1_ASM99012v1
Pelosinus_sp._HCF1	GCA_000317005.1_Hcf1DRAFT
Bacteroides_cellulosilyticus	GCA_001318345.1_ASM131834v1
Streptomyces_fulvoviolaceus	GCA_000718165.1_ASM71816v1
Fusobacterium_sp._CM21	GCA_000517705.1_FspCM21v1.0
Streptomyces_sp._PsTaAH-124	GCA_000373685.1_ASM37368v1
Rhodobacterales_bacterium_Y4I	GCA_000156135.1_ASM15613v1
Pedobacter_kyungheensis	GCA_000812965.1_ASM81296v1
Listeria_floridensis	GCA_000525875.1_Listeriaceae_bacterium_FSL_S10-1187
Flavobacteria_bacterium_MS024-2A	GCA_000173095.1_ASM17309v1
Cupriavidus_oxalaticus	GCA_001592245.1_ASM159224v1
Clostridiales_bacterium_DTU074	GCA_001513075.1_ASM151307v1
Hungatella_hathewayi	GCA_000235505.1_Clos_hath_WAL_18680_V1
Dialister_invisus	GCA_000160055.1_ASM16005v1
Streptomyces_sp._Root1304	GCA_001426405.1_Root1304
Weissella_ceti	GCA_000750535.1_ASM75053v1
Parcubacteria_group_bacterium_GW2011_GWC2_39_14	GCA_000993485.1_ASM99348v1
Escherichia_sp._KTE11	GCA_000350705.1_Esch_coli_KTE11_V1
Thermoanaerobacter_sp._X513	GCA_000148425.1_ASM14842v1
Cronobacter_universalis	GCA_000319325.1_ASM31932v1
candidate_division_TA06_bacterium_DG_26	GCA_001304335.1_ASM130433v1
Mobiluncus_mulieris	GCA_000160615.1_ASM16061v1
Alphaproteobacteria_bacterium_casp-alpha2	GCA_001510075.1_ASM151007v1
Parcubacteria_group_bacterium_GW2011_GWA2_56_21	GCA_001004925.1_ASM100492v1
Oleiagrimonas_soli	GCA_000761445.1_ASM76144v1
Pseudomonas_sp._Root68	GCA_001427765.1_Root68
Mesorhizobium_sp._1M-11	GCA_001303895.1_ASM130389v1
Pseudomonas_denitrificans	GCA_000349845.1_ASM34984v1
Sphingobium_sp._ba1	GCA_000743655.1_ASM74365v1
Flavobacterium_sp._316	GCA_000967805.1_ASM96780v1
Prochlorococcus_sp._scB245a_518I6	GCA_000635715.1_De_novo_assembly_of_single-cell_genomes
candidate_division_CPR2_bacterium_GW2011_GWC1_39_9	GCA_000995565.1_ASM99556v1
Parcubacteria_group_bacterium_GW2011_GWA2_51_12	GCA_001004295.1_ASM100429v1
Butyrivibrio_sp._FCS014	GCA_000526935.1_ASM52693v1
Dialister_succinatiphilus	GCA_000242435.1_Dial_succ_YIT_11850_V1
Bacteroides_sp._UNK.MGS-14	GCA_000980595.1_ASM98059v1
Phocaeicola_abscessus	GCA_000312445.1_ASM31244v1
Lachnospiraceae_bacterium_oral_taxon_082	GCA_000242315.1_ASM24231v1
Cellulosilyticum_lentocellum	GCA_000178835.2_ASM17883v2
Candidatus_Riesia_pediculischaeffi	GCA_000817295.2_ASM81729v2
Clostridium_neonatale	GCA_001458595.1_Clostridium_neonatale
Eubacterium_saphenum	GCA_000161975.1_ASM16197v1
Candidatus_Roizmanbacteria_bacterium_GW2011_GWA2_37_7	GCA_000990445.1_ASM99044v1
Arthrobacter_sp._35_47	GCA_000520475.1_AsbDRAFT
Promicromonospora_sukumoe	GCA_000385135.1_ASM38513v1
Mycobacterium_sp._KMS	GCA_000015405.1_ASM1540v1
Firmicutes_bacterium_CAG_884	GCA_000433875.1_MGS884
Methylomicrobium_album	GCA_000214275.3_ASM21427v3
Mycoplasma_spumans	GCA_000620005.1_ASM62000v1
Candidatus_Curtissbacteria_bacterium_GW2011_GWC2_41_21	GCA_000996865.1_ASM99686v1
Sphingomonas_sp._PAMC_26621	GCA_000251145.2_ASM25114v2
Herbaspirillum_sp._TSA66	GCA_000818395.1_ASM81839v1
Asticcacaulis_excentricus	GCA_000175215.2_ASM17521v2
Bacillus_decisifrondis	GCA_001278875.1_ASM127887v1
Candidatus_Accumulibacter_sp._SK-12	GCA_000585015.1_capsk12
Parcubacteria_group_bacterium_GW2011_GWA2_46_10	GCA_001002165.1_ASM100216v1
Youngiibacter_fragilis	GCA_000495435.3_ASM49543v3
Commensalibacter_intestini	GCA_000231445.2_ASM23144v1
Cryomorphaceae_bacterium_BACL23_MAG-120924-bin60	GCA_001438165.1_ASM143816v1
Acinetobacter_sp._N54.MGS-139	GCA_000980495.1_ASM98049v1
Clostridiales_bacterium_DTU013	GCA_001512805.1_ASM151280v1
Parcubacteria_group_bacterium_GW2011_GWD1_38_16	GCA_000992485.1_ASM99248v1
Listeria_aquatica	GCA_000525795.1_Listeriaceae_bacterium_FSL_S10-1188
Serratia_sp._Ag1	GCA_000743355.1_ASM74335v1
Streptobacillus_felis	GCA_001559775.1_ASM155977v1
Sulfurospirillum_sp._SCADC	GCA_000743525.1_ASM74352v1
Arthrospira_maxima	GCA_000173555.1_ASM17355v1
Prochlorococcus_sp._scB243_498M14	GCA_000635655.1_De_novo_assembly_of_single-cell_genomes
Anoxybacillus_sp._BCO1	GCA_000787435.1_Anoxy_BCO1
Calescamantes_bacterium_JGI_0000106-M22	GCA_000404605.1_ASM40460v1
Rhizobium_sp._CCGE_510	GCA_000292525.1_ASM29252v1
Pseudoxanthomonas_dokdonensis	GCA_001431405.1_ASM143140v1
Oceanobacillus_picturae	GCA_000612865.1_PRJEB5522_assembly_1
Burkholderia_sp._JGI_0001005-I06	GCA_000483185.1_ASM48318v1
Streptomyces_sp._UNC401CLCol	GCA_000686765.1_ASM68676v1
Thermoanaerobacter_brockii	GCA_000175295.2_ASM17529v2
Pseudomonas_sp._Chol1	GCA_000306015.1_ASM30601v1
Legionella_cherrii	GCA_000621385.1_ASM62138v1
Clostridiales_bacterium_VE202-06	GCA_000508925.1_ASM50892v1
Paenibacillus_sp._PAMC_26794	GCA_000316035.1_Draft_genome_sequence_of_PAMC_26794
Dermacoccus_sp._CCH12-B7	GCA_001556055.1_ASM155605v1
Ehrlichia_minasensis	GCA_000825765.1_Assembly_of_Ehrlichia_mineirensis
Nocardioidaceae_bacterium_Broad-1	GCA_000192415.1_Noca_bact_Broad_1_V1
Thermoanaerobacter_ethanolicus	GCA_000175815.1_ASM17581v1
Xanthomonas_gardneri	GCA_000192065.2_ASM19206v1
Nocardiopsis_lucentensis	GCA_000341125.1_SOAPdenovo_v1.06
Citrobacter_amalonaticus	GCA_000731055.1_ASM73105v1
Methylococcus_capsulatus	GCA_000008325.1_ASM832v1
Streptomyces_sp._96-12	GCA_001550315.1_ASM155031v1
Ruminococcaceae_bacterium_GD6	GCA_001486165.1_Bittarella_massiliensis
Novosphingobium_aromaticivorans	GCA_000013325.1_ASM1332v1
Mycobacterium_sp._M26	GCA_001494595.1_Mycobacterium_massilipolynesiensis
Paraburkholderia_udeis	GCA_001544555.1_Burkholderia_udeis_LMG_27134
Clostridium_lundense	GCA_000619945.1_ASM61994v1
Brucella_sp._F5_06	GCA_000370985.1_Bruc_sp_F5_06_V1
Microgenomates_bacterium_SCGC_AAA011-J08	GCA_000384715.1_ASM38471v1
Neisseria_shayeganii	GCA_000226875.1_ASM22687v1
Thioalkalivibrio_sp._K90mix	GCA_000025545.1_ASM2554v1
Sphingomonas_wittichii	GCA_000016765.1_ASM1676v1
Thermus_scotoductus	GCA_000187005.1_ASM18700v1
Cupriavidus_necator	GCA_000009285.2_ASM928v2
Prochlorococcus_sp._scB245a_520K10	GCA_000634515.1_De_novo_assembly_of_single-cell_genomes
Parcubacteria_group_bacterium_GW2011_GWA2_47_64	GCA_000999035.1_ASM99903v1
candidate_division_WWE3_bacterium_GW2011_GWC1_47_10	GCA_001003075.1_ASM100307v1
Gluconacetobacter_diazotrophicus	GCA_000067045.1_ASM6704v1
Nocardia_brasiliensis	GCA_000250675.3_ASM25067v3
Atopobium_sp._BS2	GCA_000565075.1_AspBS2v1.0
Cellulomonas_cellasea	GCA_000767135.1_ASM76713v1
Nocardia_thailandica	GCA_000308795.1_ASM30879v1
Paenibacillus_darwinianus	GCA_000598065.1_Brdraft1
Sideroxydans_lithotrophicus	GCA_000025705.1_ASM2570v1
Lachnospiraceae_bacterium_2_1_58FAA	GCA_000218465.1_Lach_bact_2_1_58FAA_V1
Limnohabitans_sp._63ED37-2	GCA_001412535.1_ASM141253v1
Spirochaetales_bacterium_Spiro_05	GCA_001603115.1_ASM160311v1
Legionella_waltersii	GCA_001468085.1_ASM146808v1
Thioalkalivibrio_sp._ALE9	GCA_000377445.1_ASM37744v1
Arthrobacter_sp._Leaf69	GCA_001422645.1_Leaf69
Arthrobacter_sp._JCM_19049	GCA_001310435.1_ASM131043v1
Pseudomonas_oleovorans	GCA_000510765.1_ASM51076v1
Enterobacter_sp._638	GCA_000016325.1_ASM1632v1
Geodermatophilaceae_bacterium_URHB0062	GCA_000620185.1_ASM62018v1
Mycobacterium_llatzerense	GCA_000878195.1_ASM87819v1
Bacillus_sp._5B6	GCA_000259405.1_ASM25940v1
_Eubacterium_fissicatena	GCA_001028025.1_ASM102802v1
Lunatimonas_lonarensis	GCA_000390185.1_Lulo1
Paenisporosarcina_sp._TG-14	GCA_000297555.1_ASM29755v1
Salinibacter_sp._J07SB67	GCA_000416125.1_J07AB_Salin_021412
Atribacteria_bacterium_JGI_0000059-I14	GCA_000398445.1_ASM39844v1
Nocardioides_sp._Root682	GCA_001427795.1_Root682
Dyadobacter_crusticola	GCA_000701505.1_ASM70150v1
Oxalobacteraceae_bacterium_JGI_001010-B17	GCA_000438925.2_ASM43892v2
Paenibacillus_sp._Soil522	GCA_001428245.1_Soil522
Streptomyces_sp._NRRL_F-3307	GCA_000721525.1_ASM72152v1
Calditerrivibrio_nitroreducens	GCA_000183405.1_ASM18340v1
Prevotella_paludivivens	GCA_000373185.1_ASM37318v1
Lactobacillus_apis	GCA_000970735.1_ASM97073v1
Serratia_sp._Leaf50	GCA_001422565.1_Leaf50
Thermomonas_fusca	GCA_000423885.1_ASM42388v1
Ahrensia_marina	GCA_001293565.1_ASM129356v1
Candidatus_Hamiltonella_defensa	GCA_000258345.2_ASM25834v2
Cylindrospermum_stagnale	GCA_000317535.1_ASM31753v1
Streptomyces_sp._NRRL_F-5635	GCA_000725645.1_Doro.v1.0
Cupriavidus_sp._WS	GCA_000395345.1_CupWS1.0
Anaplasma_phagocytophilum	GCA_000013125.1_ASM1312v1
Pseudomonas_entomophila	GCA_000026105.1_ASM2610v1
Halomonas_sp._JCM_19031	GCA_001310335.1_ASM131033v1
Exiguobacterium_sp._Leaf187	GCA_001423925.1_Leaf187
Lactobacillus_xiangfangensis	GCA_001438845.1_ASM143884v1
Neptunomonas_antarctica	GCA_001305295.1_Nant_v1
Gammaproteobacteria_bacterium_DTU037	GCA_001513025.1_ASM151302v1
Yonghaparkia_sp._Root332	GCA_001425665.1_Root332
Acinetobacter_sp._Ag2	GCA_001005515.1_ASM100551v1
Tissierellia_bacterium_S7-1-4	GCA_000758845.1_04_NF40_HMP1634v01
Streptococcus_ratti	GCA_000286075.1_ASM28607v1
Salinispora_arenicola	GCA_000018265.1_ASM1826v1
Prochlorococcus_sp._MIT_0603	GCA_000760215.1_ASM76021v1
Paenibacillus_sp._JCM_9796	GCA_001312565.1_ASM131256v1
Enterobacter_sp._BIDMC93	GCA_001037805.1_Ente_cloa_complex_BIDMC93_V1
Sneathiella_glossodoripedis	GCA_000616095.1_ASM61609v1
Pontibacillus_litoralis	GCA_000775615.1_ASM77561v1
Lactobacillus_sp._N15.MGS-260	GCA_000980425.1_ASM98042v1
Pseudomonas_sp._TTU2014-080ASC	GCA_001446935.1_ASM144693v1
Sanguibacter_suarezii	GCA_001552735.1_ASM155273v1
Enterobacteriaceae_bacterium_strain_FGI_57	GCA_000330845.1_ASM33084v1
Rhizobium_sp._JGI_0001003-M22	GCA_000464375.1_ASM46437v1
Dermacoccus_nishinomiyaensis	GCA_000725405.1_ASM72540v1
Campylobacter_insulaenigrae	GCA_000816185.1_ASM81618v1
Pseudomonas_sp._63_8	GCA_001507875.1_ASM150787v1
Mycoplasma_putrefaciens	GCA_000376625.1_ASM37662v1
Halomonas_sp._HG01	GCA_000968715.1_ASM96871v1
Candidatus_Giovannonibacteria_bacterium_GW2011_GWB1_43_13	GCA_000999085.1_ASM99908v1
Aquimarina_longa	GCA_001401755.1_ASM140175v1
Mycoplasma_imitans	GCA_000518305.1_ASM51830v1
Lactobacillus_sucicola	GCA_000612445.1_ASM61244v1
Blautia_sp._Marseille-P2398	GCA_900078295.1_PRJEB13136
Candidatus_Giovannonibacteria_bacterium_GW2011_GWC2_44_8	GCA_000994555.1_ASM99455v1
Corynebacterium_marinum	GCA_000835165.1_ASM83516v1
Synechococcus_sp._KORDI-100	GCA_000737535.1_ASM73753v1
Arthrobacter_sp._FB24	GCA_000196235.1_ASM19623v1
Sphingomonas_sp._CCH18-B1	GCA_001555895.1_ASM155589v1
Variovorax_sp._JGI_0001016-C20	GCA_000482925.1_ASM48292v1
Mageeibacillus_indolicus	GCA_000025225.2_ASM2522v1
Thermotoga_maritima	GCA_000008545.1_ASM854v1
Burkholderia_sp._TJI49	GCA_000191945.2_ASM19194v2
Rhodococcus_sp._ARP2	GCA_001029585.1_ASM102958v1
Cryomorphaceae_bacterium_BACL18_MAG-120507-bin74	GCA_001438615.1_ASM143861v1
Limnobacter_sp._MED105	GCA_000170915.1_ASM17091v1
Actinobacillus_succinogenes	GCA_000017245.1_ASM1724v1
Bacteroidetes_bacterium_OLB12	GCA_001567185.1_ASM156718v1
Anoxybacillus_sp._ATCC_BAA-2555	GCA_000948315.1_BFA_5_A
Anaerostipes_sp._CAG_276	GCA_000432215.1_MGS276
Methylobacterium_sp._285MFTsu5.1	GCA_000383455.1_ASM38345v1
Stenotrophomonas_sp._DDT-1	GCA_001580555.1_ASM158055v1
Coprococcus_sp._CAG_782	GCA_000433075.1_MGS782
Desulfotomaculum_sp._46_80	GCA_001508995.1_ASM150899v1
Desulfosporosinus_sp._OT	GCA_000224515.2_ASM22451v1
Lactobacillus_amylolyticus	GCA_000178475.1_ASM17847v1
Candidatus_Curtissbacteria_bacterium_GW2011_GWC2_38_9	GCA_000993165.1_ASM99316v1
Clostridia_bacterium_UC5.1-1C12	GCA_001305055.1_ASM130505v1
Enterobacter_sp._GN02283	GCA_001023305.1_ASM102330v1
Burkholderiaceae_bacterium_26	GCA_000955795.1_ASM95579v1
Bacillus_sp._105MF	GCA_000374885.1_ASM37488v1
Flavobacterium_akiainvivens	GCA_001278115.1_ASM127811v1
Lactococcus_lactis	GCA_000006865.1_ASM686v1
Bosea_sp._WAO	GCA_001509835.1_ASM150983v1
Chryseobacterium_sp._YR460	GCA_000799195.1_ASM79919v1
Lactobacillus_dextrinicus	GCA_001436095.1_ASM143609v1
Cellulomonas_carbonis	GCA_000767175.1_ASM76717v1
Candidatus_Pacebacteria_bacterium_GW2011_GWB1_47_8	GCA_001003265.1_ASM100326v1
Streptomyces_clavuligerus	GCA_000163875.1_Strep_clav_ATCC27064
Lactobacillus_amylovorus	GCA_000191545.1_ASM19154v1
Gemella_morbillorum	GCA_000185645.1_ASM18564v1
Bacillus_fordii	GCA_000374565.1_ASM37456v1
alpha_proteobacterium_Q-1	GCA_000710935.1_ASM71093v1
Methylosinus_sp._PW1	GCA_000745215.1_ASM74521v1
Brachyspira_hyodysenteriae	GCA_000383255.1_ASM38325v1
Campylobacter_gracilis	GCA_001190745.1_ASM119074v1
Lactobacillus_harbinensis	GCA_000425885.1_ASM42588v1
Ehrlichia_chaffeensis	GCA_000013145.1_ASM1314v1
Vitellibacter_vladivostokensis	GCA_000952855.1_ASM95285v1
Methylophilales_bacterium_MBRS-H7	GCA_001044355.1_ASM104435v1
Lysinibacillus_macroides	GCA_001281525.1_ASM128152v1
Ruminococcus_sp._CAG_488	GCA_000434055.1_MGS488
Kocuria_flava	GCA_001482365.1_ASM148236v1
Ideonella_sakaiensis	GCA_001293525.1_ASM129352v1
Halomonas_sp._23_GOM-1509m	GCA_000518325.1_ASM51832v1
Enterobacter_sp._50588862	GCA_001462935.1_ASM146293v1
Gracilibacillus_sp._JCM_18860	GCA_001315305.1_ASM131530v1
marine_gamma_proteobacterium_ASP10-03a	GCA_000981685.1_ASM98168v1
Nocardioides_halotolerans	GCA_000422805.1_ASM42280v1
Enterococcus_moraviensis	GCA_000394015.1_Ente_mora_BAA-383_V1
Leuconostoc_carnosum	GCA_000300135.1_ASM30013v1
Pseudothermotoga_hypogea	GCA_000504105.1_ASM50410v1
Leptospira_noguchii	GCA_000306255.2_gls454059v02
Candidatus_Campbellbacteria_bacterium_GW2011_OD1_34_28	GCA_001029775.1_ASM102977v1
Methylobacterium_sp._Leaf91	GCA_001422815.1_Leaf91
Firmicutes_bacterium_CAG_321	GCA_000437695.1_MGS321
Streptomyces_sp._NRRL_F-6133	GCA_000722325.1_ASM72232v1
Parcubacteria_group_bacterium_GW2011_GWA2_38_13b	GCA_000992445.1_ASM99244v1
Mucispirillum_schaedleri	GCA_000487995.1_Muci_scha_ASF457_V1
Actinomadura_kijaniata	GCA_001552175.1_ASM155217v1
Chloroflexus_sp._Y-396-1	GCA_000516515.1_ASM51651v1
Parcubacteria_group_bacterium_GW2011_GWA2_43_13	GCA_000999025.1_ASM99902v1
Fischerella_sp._PCC_9339	GCA_000315585.1_ASM31558v1
Bacteroidales_bacterium_Bact_08	GCA_001603425.1_ASM160342v1
Paenibacillus_alginolyticus	GCA_000422905.1_ASM42290v1
Peptoniphilus_lacrimalis	GCA_000378725.1_ASM37872v1
Paraglaciecola_sp._S66	GCA_001565895.1_ASM156589v1
Burkholderia_pyrrocinia	GCA_000297475.1_ASM29747v1
Candidatus_Azambacteria_bacterium_GW2011_GWB1_42_72	GCA_000996375.1_ASM99637v1
Syntrophobacter_fumaroxidans	GCA_000014965.1_ASM1496v1
Pseudomonas_sp._LFM046	GCA_000949385.1_ASM94938v1
Obesumbacterium_proteus	GCA_001586165.1_ASM158616v1
Actinobacteria_bacterium_BACL4_MAG-120920-bin74	GCA_001438395.1_ASM143839v1
Helicobacter_sp._MIT_05-5294	GCA_000765675.1_ASM76567v1
Firmicutes_bacterium_CAG_194	GCA_000432915.1_MGS194
Rhizobium_sp._YR519	GCA_000746385.1_ASM74638v1
Mesoplasma_seiffertii	GCA_000518725.1_ASM51872v1
Streptomyces_europaeiscabiei	GCA_000988945.1_ASM98894v1
uncultured_Chromatiaceae_bacterium_ML_Gamma	GCA_000739255.1_ML_Gamma
Sphingobacterium_thalpophilum	GCA_000686625.1_ASM68662v1
Cellulomonas_gilvus	GCA_000218545.1_ASM21854v1
alpha_proteobacterium_LLX12A	GCA_000335755.1_LLX12A.1.0
Aminobacter_sp._J41	GCA_000526635.1_ASM52663v1
Omnitrophica_bacterium_SCGC_AAA257-O07	GCA_000402985.1_ASM40298v1
Corynebacterium_propinquum	GCA_000375525.1_ASM37552v1
Azoarcus_sp._KH32C	GCA_000349945.1_ASM34994v1
Pediococcus_stilesii	GCA_001437075.1_ASM143707v1
Sphingobacterium_paucimobilis	GCA_000416985.1_23.k55
Terasakiella_pusilla	GCA_000688235.1_ASM68823v1
Rickettsia_prowazekii	GCA_000022785.1_ASM2278v1
Candidatus_Collierbacteria_bacterium_GW2011_GWB1_44_6	GCA_000998025.1_ASM99802v1
Sphaerospermopsis_aphanizomenoides	GCA_001586785.1_ASM158678v1
Kosmotoga_pacifica	GCA_001027025.1_ASM102702v1
Leptotrichia_hofstadii	GCA_000162955.1_ASM16295v1
Candidatus_Uhrbacteria_bacterium_GW2011_GWD2_52_7	GCA_001004485.1_ASM100448v1
Mesorhizobium_sp._LSHC416B00	GCA_000502655.1_Mloti_LSHC416B00
Streptomyces_sp._DvalAA-83	GCA_000382745.1_ASM38274v1
Streptomyces_kanasensis	GCA_001484625.1_ASM148462v1
Lactobacillus_parakefiri	GCA_001434215.1_ASM143421v1
Haemophilus_influenzae	GCA_000012185.1_ASM1218v1
candidate_division_TM6_bacterium_GW2011_GWF2_43_87	GCA_001000065.1_ASM100006v1
Microgenomates_group_bacterium_GW2011_GWC1_39_7	GCA_000995345.1_ASM99534v1
Kutzneria_sp._744	GCA_000568255.1_ASM56825v1
Succinatimonas_sp._CAG_777	GCA_000431835.1_MGS777
Kurthia_massiliensis	GCA_000285555.1_ASM28555v1
Burkholderiales_bacterium_Beta_01	GCA_001603715.1_ASM160371v1
Oceanospirillum_maris	GCA_000422865.1_ASM42286v1
Pseudomonas_syringae_pv._coryli	GCA_000972175.1_CLC6_0_3
Lactobacillus_nasuensis	GCA_001434705.1_ASM143470v1
Firmicutes_bacterium_CAG_822	GCA_000432855.1_MGS822
Prevotella_sp._S7_MS_2	GCA_000762865.1_04_NF40_HMP671v01
Mesorhizobium_sp._LSHC422A00	GCA_000503075.1_Mloti_LSHC422A00
Confluentimicrobium_sp._EMB200-NS6	GCA_001305615.1_ASM130561v1
Candidatus_Moranbacteria_bacterium_GW2011_GWC1_45_18	GCA_001001525.1_ASM100152v1
Arthrobacter_sp._IHBB_11108	GCA_000950575.1_ASM95057v1
Helicobacter_ailurogastricus	GCA_001282945.1_gastric_feline_helicobacters
Leptotrichia_buccalis	GCA_000023905.1_ASM2390v1
Sulfurovum_sp._1812E	GCA_001595645.1_ASM159564v1
Spirochaeta_alkalica	GCA_000373545.1_ASM37354v1
Prevotella_sp._CAG_1058	GCA_000433175.1_MGS1058
Isoptericola_variabilis	GCA_000215105.1_ASM21510v1
Clostridium_polynesiense	GCA_000820705.1_Clostridium_polynesiense_str._MS1
Mycobacterium_sp._TKK-01-0059	GCA_000709305.1_Myco_sp_TKK-01-0059_V2
Fluoribacter_dumoffii	GCA_000236165.1_ASM23616v1
Methylomicrobium_alcaliphilum	GCA_000968535.1_ASM96853v1
Thermomonospora_curvata	GCA_000024385.1_ASM2438v1
Candidatus_Kinetoplastibacterium_oncopeltii	GCA_000340865.1_ASM34086v1
Microgenomates_group_bacterium_GW2011_GWC1_39_12	GCA_000993445.1_ASM99344v1
Pantoea_sp._RIT-PI-b	GCA_001187905.1_ASM118790v1
Desulfovibrio_fructosivorans	GCA_000179555.1_ASM17955v1
Thalassobacter_stenotrophicus	GCA_000765015.1_1CONIMAR09_01
Clostridiales_bacterium_DTU035	GCA_001513255.1_ASM151325v1
SAR86_cluster_bacterium_BACL1_MAG-120507-bin14	GCA_001437835.1_ASM143783v1
Ruminococcus_sp._A254.MGS-108	GCA_000980315.1_ASM98031v1
Betaproteobacteria_bacterium_Ga0077526	GCA_001464765.1_Betaproteobacteria_bacterium_Ga0077526
Pseudomonadaceae_bacterium_B4199	GCA_001267175.1_ASM126717v1
Streptomyces_sp._Root66D1	GCA_001427745.1_Root66D1
Bacterium_of_Hyalesthes_Obsoletus	GCA_001182895.1_ASM118289v1
Oscillospiraceae_bacterium_VE202-24	GCA_000471765.1_ASM47176v1
Lactobacillus_acidipiscis	GCA_000260635.1_ASM26063v1
Schleiferia_thermophila	GCA_000736515.1_ASM73651v1
Streptomyces_sp._NRRL_F-5123	GCA_000721495.1_ASM72149v1
Gilvimarinus_agarilyticus	GCA_000832015.1_ASM83201v1
Burkholderia_sp._BDU18	GCA_001546915.1_ASM154691v1
Conexibacter_woesei	GCA_000025265.1_ASM2526v1
Pseudoramibacter_alactolyticus	GCA_000185505.1_ASM18550v1
Aeromicrobium_marinum	GCA_000160775.2_ASM16077v2
Aquabacterium_parvum	GCA_001447195.1_ASM144719v1
Lactobacillus_oligofermentans	GCA_001434315.1_ASM143431v1
Cellvibrio_sp._OA-2007	GCA_000953825.1_ASM95382v1
Rhizobium_sp._JGI_001012-K08	GCA_000428185.2_ASM42818v2
Prochlorococcus_sp._scB241_527N11	GCA_000634055.1_De_novo_assembly_of_single-cell_genomes
Kluyvera_cryocrescens	GCA_001266615.1_ASM126661v1
Streptomyces_alboniger	GCA_001418385.1_ASM141838v1
Eremococcus_coleocola	GCA_000183205.2_ASM18320v1
bacteria_symbiont_BFo2_of_Frankliniella_occidentalis	GCA_001078095.1_ASM107809v1
Sphingomonadales_bacterium_BRH_c42	GCA_001516125.1_41k
Prochlorococcus_sp._scB243_497N18	GCA_000634955.1_De_novo_assembly_of_single-cell_genomes
Neisseria_macacae	GCA_000220865.1_ASM22086v1
Lactobacillus_versmoldensis	GCA_000260455.1_ASM26045v1
Acinetobacter_haemolyticus	GCA_000369065.1_Acin_haem_CIP_64_3_V1
Streptomyces_sp._NBRC_110027	GCA_000829715.2_ASM82971v2
Candidatus_Sodalis_pierantonius	GCA_000517405.1_ASM51740v1
Arenibacter_certesii	GCA_000429545.1_ASM42954v1
Carnobacterium_sp._WN1374	GCA_000745115.1_ASM74511v1
Anaerovorax_odorimutans	GCA_000426305.1_ASM42630v1
Candidatus_Collierbacteria_bacterium_GW2011_GWF2_44_15	GCA_001000745.1_ASM100074v1
Pseudoalteromonas_agarivorans	GCA_000363985.1_S816-1_1.0
Roseburia_sp._CAG_45	GCA_000432815.1_MGS45
Pseudarthrobacter_chlorophenolicus	GCA_000022025.1_ASM2202v1
Myroides_sp._A21	GCA_000807225.1_ASM80722v1
Planctomycetes_bacterium_DG_58	GCA_001304355.1_ASM130435v1
Candidatus_Sulcia_muelleri	GCA_001447915.1_ASM144791v1
Pseudovibrio_hongkongensis	GCA_001561995.1_ASM156199v1
Mesorhizobium_sp._LSHC412B00	GCA_000503035.1_Mloti_LSHC412B00
Blastomonas_sp._CCH3-E3	GCA_001555885.1_ASM155588v1
Lactobacillus_coleohominis	GCA_000161935.1_ASM16193v1
_Eubacterium_sulci	GCA_001189495.1_ASM118949v1
Arthrobacter_sp._Soil736	GCA_001428005.1_Soil736
Desulfospira_joergensenii	GCA_000420085.1_ASM42008v1
Sphingopyxis_sp._H073	GCA_001468395.1_ASM146839v1
Brevundimonas_diminuta	GCA_000204035.1_ASM20403v1
Robinsoniella_peoriensis	GCA_000797495.1_ASM79749v1
Spirochaeta_africana	GCA_000242595.3_ASM24259v3
Corynebacterium_pseudodiphtheriticum	GCA_000688415.1_ASM68841v1
Staphylococcus_sp._M0480	GCA_000556525.1_Stap_sp_M0480_V1
Bacteroides_sp._CAG_189	GCA_000432295.1_MGS189
Aeromonas_molluscorum	GCA_000388115.1_Amol1.0
Lactobacillus_lindneri	GCA_001311115.1_ASM131111v1
Bacteroides_sp._CAG_754	GCA_000434875.1_MGS754
Parabacteroides_merdae	GCA_000154105.1_ASM15410v1
Nautilia_profundicola	GCA_000021725.1_ASM2172v1
Marinomonas_sp._MED121	GCA_000153025.1_ASM15302v1
Blastomonas_sp._CCH9-A1	GCA_001557175.1_ASM155717v1
Arthrospira_sp._TJSD091	GCA_000974245.1_ASM97424v1
Shimia_sp._SK013	GCA_001292625.1_ASM129262v1
Candidatus_Pelagibacter_ubique	GCA_000012345.1_ASM1234v1
Flavobacterium_cauense	GCA_000498475.1_Fcau1.0
Bacteriovorax_sp._Seq25_V	GCA_000447795.1_CLC_Hybrid_Filtered
Komagataeibacter_hansenii	GCA_000164395.1_ASM16439v1
Lachnospiraceae_bacterium_AC2028	GCA_000702685.1_ASM70268v1
Psychroflexus_tropicus	GCA_000378765.1_ASM37876v1
Novosphingobium_sp._KN65.2	GCA_001368935.1_CLCbio
Neorickettsia_sennetsu	GCA_000013165.1_ASM1316v1
Dietzia_alimentaria	GCA_000226215.2_ASM22621v2
Collinsella_sp._CAG_398	GCA_000433855.1_MGS398
Sinorhizobium_sp._PC2	GCA_000969585.1_ASM96958v1
Caviibacter_abscessus	GCA_001517835.1_ASM151783v1
Thalassospira_sp._HJ	GCA_000948415.1_ASM94841v1
Ruegeria_conchae	GCA_000192475.2_ASM19247v1
Propionibacterium_sp._434-HC2	GCA_000214535.2_ASM21453v1
Devosia_psychrophila	GCA_000971275.1_ASM97127v1
Bacteroides_sp._D22	GCA_000163675.1_ASM16367v1
Actinomyces_sp._MS2	GCA_000820725.1_Actinomyces_polynesiensis
Gallionella_capsiferriformans	GCA_000145255.1_ASM14525v1
Desulfovibrio_sp._X2	GCA_000422205.1_Desulfococcus_X2_v1.0
Paracoccus_sp._PAMC_22219	GCA_000787695.1_ASM78769v1
Rhodococcus_sp._JG-3	GCA_000482405.1_ASM48240v1
Desulfobacteraceae_bacterium_RAAP-1	GCA_001443525.1_ASM144352v1
Streptomyces_sp._XY66	GCA_001279905.1_ASM127990v1
Ralstonia_solanacearum	GCA_000009125.1_ASM912v1
Clostridium_sp._HMP27	GCA_000765165.1_ASM76516v1
Caldibacillus_debilis	GCA_000383875.1_ASM38387v1
Ruminococcus_sp._CAG_724	GCA_000432075.1_MGS724
Thioalkalivibrio_sp._ALJ3	GCA_000377205.1_ASM37720v1
Bacteroidales_bacterium_Bact_09	GCA_001603455.1_ASM160345v1
Sulfurihydrogenibium_azorense	GCA_000021545.1_ASM2154v1
Aminicenantes_bacterium_SCGC_AAA252-P19	GCA_000405285.1_ASM40528v1
Legionella_pneumophila	GCA_000008485.1_ASM848v1
Clostridium_scatologenes	GCA_000968375.1_ASM96837v1
Candidatus_Azambacteria_bacterium_GW2011_GWD2_46_48	GCA_001002715.1_ASM100271v1
Gloeocapsa_sp._PCC_7428	GCA_000317555.1_ASM31755v1
Halorhodospira_halochloris	GCA_000583815.1_ASM58381v1
Cecembia_lonarensis	GCA_000298295.1_ASM29829v1
Corynebacterium_stationis	GCA_001561975.1_ASM156197v1
Agromyces_mediolanus	GCA_001313565.1_ASM131356v1
Candidatus_Collierbacteria_bacterium_GW2011_GWC2_45_15	GCA_001001475.1_ASM100147v1
Bacillus_korlensis	GCA_001591645.1_ASM159164v1
Haliscomenobacter_hydrossis	GCA_000212735.1_ASM21273v1
Geopsychrobacter_electrodiphilus	GCA_000384395.1_ASM38439v1
Latescibacteria_bacterium_SCGC_AAA252-B13	GCA_000478645.1_ASM47864v1
Microbacterium_sp._UCD-TDU	GCA_000340625.1_Microbacterium_sp._UCD-TDU
Parcubacteria_group_bacterium_GW2011_GWA2_47_8b	GCA_001003205.1_ASM100320v1
Helcococcus_sueciensis	GCA_000423145.1_ASM42314v1
Roseiflexus_castenholzii	GCA_000017805.1_ASM1780v1
Enterococcus_sp._GMD1E	GCA_000296975.1_ASM29697v1
Lachnospiraceae_bacterium_AB2028	GCA_000621425.1_ASM62142v1
Bacillus_stratosphericus	GCA_000353245.1_BStr_LAMA585_V1
Pseudomonas_sp._21	GCA_000955805.1_ASM95580v1
Streptomyces_sp._NRRL_F-6677	GCA_000719745.1_ASM71974v1
Chryseobacterium_piperi	GCA_000737775.1_ASM73777v1
Citromicrobium_sp._JL31	GCA_001306285.1_ASM130628v1
Serratia_sp._Leaf51	GCA_001422575.1_Leaf51
Bacillus_sp._SB47	GCA_000465445.1_GS_De_Novo_Assembly
Brucella_canis	GCA_000018525.1_ASM1852v1
Pseudomonas_tolaasii	GCA_000276565.1_ASM27656v1
Clostridium_sp._CAG_967	GCA_000433095.1_MGS967
Prochlorococcus_sp._W10	GCA_000291845.1_ProW10_v1.0
Lebetimonas_sp._JH292	GCA_000523275.1_LebetimonasJH292
Phycisphaera_mikurensis	GCA_000284115.1_ASM28411v1
Alcanivorax_jadensis	GCA_000756655.1_ASM75665v1
Mesorhizobium_sp._LSJC269B00	GCA_000502815.1_Mloti_LSJC269B00
Alteromonas_sp._Mac1	GCA_001562125.1_ASM156212v1
Knoellia_flava	GCA_000768675.1_ASM76867v1
Geobacillus_subterraneus	GCA_000744755.1_ASM74475v1
Chloroflexi_bacterium_OLB14	GCA_001567105.1_ASM156710v1
Thermanaerovibrio_velox	GCA_000237825.1_ASM23782v1
Mesorhizobium_sp._Root554	GCA_001427025.1_Root554
Prochlorococcus_sp._scB241_529O19	GCA_000635475.1_De_novo_assembly_of_single-cell_genomes
Bacillus_megaterium	GCA_000025805.1_ASM2580v1
Candidatus_Wolfebacteria_bacterium_GW2011_GWA2_42_10	GCA_000997755.1_ASM99775v1
Prochlorococcus_sp._scB245a_521B10	GCA_000635835.1_De_novo_assembly_of_single-cell_genomes
Prochlorococcus_sp._MIT_0701	GCA_000760295.1_ASM76029v1
Thiorhodospira_sibirica	GCA_000227725.2_ASM22772v1
Niveispirillum_irakense	GCA_000429645.1_ASM42964v1
Pseudoalteromonas_sp._S8-38	GCA_000497895.1_s8-38
Timonella_senegalensis	GCA_000312125.1_ASM31212v1
Klebsiella_sp._G5	GCA_001461805.1_ASM146180v1
Falsirhodobacter_sp._alg1	GCA_000739715.2_ASM73971v2
Sphingomonas_endophytica	GCA_001476895.1_ASM147689v1
Cupriavidus_sp._SK-4	GCA_000611125.1_CupriavidusSK41.0
Paenibacillus_sp._OSY-SE	GCA_000283315.1_PaeOsy1.0
Brachybacterium_sp._SW0106-09	GCA_001293905.1_ASM129390v1
Desulfitibacter_alkalitolerans	GCA_000620305.1_ASM62030v1
Methylotenera_versatilis	GCA_000093025.1_ASM9302v1
Thioalkalivibrio_sp._ALJ9	GCA_000380585.1_ASM38058v1
Bacteroides_xylanisolvens	GCA_000178215.1_ASM17821v1
Brenneria_goodwinii	GCA_001049335.1_B_goodwinii_PB
SAR86_cluster_bacterium_BACL1_MAG-120920-bin57	GCA_001437675.1_ASM143767v1
Pseudomonas_sp._2_2015_	GCA_000955865.1_ASM95586v1
Abiotrophia_defectiva	GCA_000160075.2_ASM16007v2
Selenomonas_ruminantium	GCA_000284095.1_ASM28409v1
Cloacimonetes_bacterium_JGI_OTU-2	GCA_000493905.1_Cloacimonetes_bacterium_OTU_2
Thiotrichales_bacterium_SG8_50	GCA_001304455.1_ASM130445v1
Aggregatibacter_actinomycetemcomitans	GCA_000146265.2_ASM14626v2
Rudaea_cellulosilytica	GCA_000378125.1_ASM37812v1
Bifidobacterium_asteroides	GCA_000304215.1_ASM30421v1
Bacteroides_coprocola	GCA_000154845.1_ASM15484v1
Psychrobacter_cibarius	GCA_900016235.1_Draft_genome_of_Psychrobacter_cibarius_strain_W1
Chondromyces_apiculatus	GCA_000601485.1_Chondromyces_apiculatus_DSM_436_genome_assembly
Parcubacteria_group_bacterium_GW2011_GWA2_42_35	GCA_000998745.1_ASM99874v1
Agrobacterium_rubi	GCA_000739935.1_ASM73993v1
Elizabethkingia_genomosp._2	GCA_001521745.1_ASM152174v1
Bacteroides_plebeius_CAG_211	GCA_000433715.1_MGS211
Cloacimonetes_bacterium_JGI_OTU-3	GCA_000494045.1_Cloacimonetes_bacterium_OTU_3
Selenomonas_sp._FOBRC9	GCA_000287655.1_SspFOBRC9v1.0
Fibrobacteria_bacterium_GUT31	GCA_001462225.1_ASM146222v1
Collinsella_sp._GD7	GCA_900046475.1_Collinsella_ihumii
Elusimicrobium_minutum	GCA_000020145.1_ASM2014v1
Bifidobacterium_callitrichos	GCA_000741175.1_Bifcal
Micavibrio_aeruginosavorus	GCA_000226315.1_ASM22631v1
Candidatus_Accumulibacter_sp._BA-93	GCA_000585075.1_capba93
Sphingomonas_sp._Leaf339	GCA_001426195.1_Leaf339
Psychroflexus_torquis	GCA_000153485.2_ASM15348v2
Paenibacillus_dauci	GCA_000971985.1_ASM97198v1
Bradyrhizobium_sp._th.b2	GCA_000426785.1_ASM42678v1
Sulfitobacter_pontiacus	GCA_000647675.1_SulPonPM01v1
Eubacterium_sp._CAG_202	GCA_000436775.1_MGS202
Alistipes_sp._CAG_268	GCA_000434235.1_MGS268
Actinomyces_neuii	GCA_000296485.1_Acti_neui_BVS029A5_V1
Helicobacter_bilis	GCA_000158435.2_Heli_bilis_ATCC43879_V2
Streptomyces_sp._NRRL_WC-3773	GCA_000720305.1_ASM72030v1
delta_proteobacterium_HotSeep1	GCA_001577525.1_ASM157752v1
Rhodococcus_sp._Leaf247	GCA_001426185.1_Leaf247
Cellulomonas_fimi	GCA_000212695.1_ASM21269v1
Anabaena_cylindrica	GCA_000317695.1_ASM31769v1
Candidatus_Wolfebacteria_bacterium_GW2011_GWE2_44_13	GCA_001000675.1_ASM100067v1
Atribacteria_bacterium_34_868	GCA_001508655.1_ASM150865v1
Thioclava_indica	GCA_000714545.1_SOAPdenovo_v1.05
Nesterenkonia_sp._AN1	GCA_000582475.1_NestAN1.1
Brevundimonas_sp._BAL3	GCA_000155575.1_ASM15557v1
Afipia_sp._NBIMC_P1-C2	GCA_000568615.1_NBIMC_P1-C2
Sphingobium_chungbukense	GCA_001005725.1_ASM100572v1
Bacteroides_finegoldii_CAG_203	GCA_000436855.1_MGS203
Aeromonas_sp._ZOR0002	GCA_000801005.1_ZOR0002.1
Candidatus_Campbellbacteria_bacterium_GW2011_GWD1_35_49	GCA_000990865.1_ASM99086v1
Neochlamydia_sp._TUME1	GCA_000813645.1_TUME1_v1
Dietzia_sp._UCD-THP	GCA_000349585.1_Dietzia_sp._UCD-THP
Thalassospira_sp._MCCC_1A02898	GCA_001618185.1_ASM161818v1
Brevibacterium_ravenspurgense	GCA_001584355.1_ASM158435v1
Methylobacterium_sp._Leaf361	GCA_001424445.1_Leaf361
Thermobaculum_terrenum	GCA_000025005.1_ASM2500v1
Pseudoclavibacter_bifida	GCA_001570925.1_ASM157092v1
Methylobacterium_sp._Leaf90	GCA_001422265.1_Leaf90
Prevotella_aurantiaca	GCA_000614025.1_ASM61402v1
Clostridium_botulinum	GCA_000020165.1_ASM2016v1
Achromobacter_sp._2789STDY5608615	GCA_001298995.1_11861_6_9
Marinimicrobia_bacterium_TCS58	GCA_001577045.1_ASM157704v1
Pseudomonas_sp._TTU2014-105ASC	GCA_001446975.1_ASM144697v1
Clostridium_sp._CAG_307	GCA_000437575.1_MGS307
Sphingomonas_sp._CCH10-B3	GCA_001556185.1_ASM155618v1
Alishewanella_sp._WH16-1	GCA_001441695.1_ASM144169v1
Alcanivorax_sp._KX64203	GCA_001611695.1_ASM161169v1
Microgenomates_group_bacterium_GW2011_GWF2_46_18	GCA_001002415.1_ASM100241v1
Marinobacter_sp._EVN1	GCA_000475375.1_De_Novo_assembly
Edwardsiella_tarda	GCA_000020865.1_ASM2086v1
Streptococcus_sp._1171_SSPC	GCA_001069335.1_ASM106933v1
Bradyrhizobium_sp._Ai1a-2	GCA_000426245.1_ASM42624v1
Streptococcus_urinalis	GCA_000188055.3_ASM18805v3
_Clostridium_innocuum	GCA_000371425.1_Clos_inno_2959_V1
bacterium_JGI-11	GCA_001458535.1_JGI_assembly
Actinobacteria_bacterium_BACL4_MAG-120820-bin23	GCA_001437855.1_ASM143785v1
Blastomonas_sp._AAP53	GCA_000331245.1_BlaAAP53ver1.0
Enterobacter_sp._35666	GCA_000957025.1_ASM95702v1
Deinococcus_maricopensis	GCA_000186385.1_ASM18638v1
Ferrimicrobium_acidiphilum	GCA_000745905.1_ASM74590v1
Olsenella_sp._DNF00959	GCA_001553055.1_ASM155305v1
actinobacterium_SCGC_AAA023-D18	GCA_000378925.1_ASM37892v1
Pseudomonas_bauzanensis	GCA_000632535.1_Psebau_v14
Rhodanobacter_sp._OR87	GCA_000473345.1_ASM47334v1
Streptococcus_sp._HSISS1	GCA_000448645.1_HSISS1_1.0
Candidatus_Falkowbacteria_bacterium_GW2011_GWF2_38_1205	GCA_000992375.1_ASM99237v1
Acidovorax_sp._Root219	GCA_001428665.1_Root219
Bradyrhizobium_sp._WSM1253	GCA_000244935.1_ASM24493v1
Bacteroidales_bacterium_Bact_21	GCA_001603625.1_ASM160362v1
Streptomyces_xiaopingdaonensis	GCA_000262345.1_Streptomyces_sulphureus_L180_version_1.0
Parcubacteria_group_bacterium_GW2011_GWF2_40_69	GCA_000994785.1_ASM99478v1
Rubellimicrobium_mesophilum	GCA_000600335.2_Rumeso
Bifidobacterium_minimum	GCA_000741645.1_Bifmin
Runella_limosa	GCA_000482465.1_ASM48246v1
Lactobacillus_camelliae	GCA_001311195.1_ASM131119v1
Pantoea_sp._aB	GCA_000179655.1_ASM17965v1
Pantoea_sp._Sc1	GCA_000255315.2_ASM25531v2
Armatimonadetes_bacterium_JGI_0000077-K19	GCA_000404425.1_ASM40442v1
Pasteurella_bettyae	GCA_000262245.1_ASM26224v1
Arthrobacter_sp._Soil762	GCA_001428335.1_Soil762
Capnocytophaga_haemolytica	GCA_001553545.1_ASM155354v1
Haemophilus_parahaemolyticus	GCA_000262265.1_ASM26226v1
Candidatus_Rickettsia_asemboensis	GCA_000828125.2_ASM82812v2
Desulfobacca_acetoxidans	GCA_000195295.1_ASM19529v1
Novosphingobium_nitrogenifigens	GCA_000192575.1_NovNit_2.0
Streptococcus_thermophilus	GCA_000011825.1_ASM1182v1
Citrobacter_sp._KTE32	GCA_000398865.1_Esch_coli_KTE32_V1
Mycoplasma_gallinaceum	GCA_000965765.1_ASM96576v1
Prochlorococcus_sp._scB241_528P14	GCA_000634135.1_De_novo_assembly_of_single-cell_genomes
Bacillus_aidingensis	GCA_000429685.1_ASM42968v1
Neptunomonas_japonica	GCA_000422765.1_ASM42276v1
Microvirga_lotononidis	GCA_000262405.1_ASM26240v1
Mycobacterium_obuense	GCA_000974925.2_ASM97492v2
Clostridium_sp._CAG_221	GCA_000435835.1_MGS221
Sulfurospirillum_multivorans	GCA_000568815.1_ASM56881v1
Actinobacillus_ureae	GCA_000188255.1_ASM18825v1
Cellulomonas_sp._FA1	GCA_000986825.1_ASM98682v1
Alphaproteobacteria_bacterium_casp-alpha9	GCA_001510185.1_ASM151018v1
Sanguibacter_keddieii	GCA_000024925.1_ASM2492v1
Pantoea_stewartii	GCA_000248395.2_ASM24839v2
Pseudoalteromonas_sp._13-15	GCA_001468205.1_ASM146820v1
Candidatus_Collierbacteria_bacterium_GW2011_GWB1_44_197	GCA_001000885.1_ASM100088v1
Stigmatella_aurantiaca	GCA_000165485.1_ASM16548v1
Nocardioides_sp._URHA0020	GCA_000620705.1_ASM62070v1
Yersinia_ruckeri	GCA_000964565.1_ASM96456v1
Prochlorococcus_sp._scB243_495L20	GCA_000634215.1_De_novo_assembly_of_single-cell_genomes
Methylobacterium_extorquens	GCA_000022685.1_ASM2268v1
Sphingobium_sp._TKS	GCA_001563265.1_ASM156326v1
Citrobacter_sp._MGH109	GCA_001037505.1_Citr_freu_complex_MGH109_V1
Acinetobacter_sp._Ver3	GCA_000632455.1_AcinetoVer3_1.0
bacterium_endosymbiont_of_Mortierella_elongata_FMR23-6	GCA_000775775.1_ac_endosymbM.elongata_FMR23-6_01
secondary_endosymbiont_of_Ctenarytaina_eucalypti	GCA_000287335.1_ASM28733v1
Acinetobacter_baumannii	GCA_000015425.1_ASM1542v1
Candidatus_Roizmanbacteria_bacterium_GW2011_GWC2_34_23	GCA_000990305.1_ASM99030v1
Lactobacillus_mellis	GCA_000967245.1_ASM96724v1
Pseudoclavibacter_faecalis	GCA_000381765.1_ASM38176v1
Pseudomonas_sp._GM16	GCA_000282155.1_Pseudomonas.strGM16_v1.0
Bacteroides_vulgatus_CAG_6	GCA_000438035.1_MGS6
Herminiimonas_arsenicoxydans	GCA_000026125.1_ASM2612v1
Flavobacterium_sp._Leaf359	GCA_001423985.1_Leaf359
Sphingopyxis_sp._H067	GCA_001468345.1_ASM146834v1
Gayadomonas_joobiniege	GCA_000300815.1_Gayjoov1
Desulfovibrio_fairfieldensis	GCA_001553605.1_ASM155360v1
Formosa_sp._AK20	GCA_000348685.1_Formosa_sp._AK20
Nocardia_sp._NRRL_WC-3656	GCA_000720265.1_ASM72026v1
Mycobacterium_marinum	GCA_000018345.1_ASM1834v1
Mucilaginibacter_paludis	GCA_000166195.3_ASM16619v3
Candidatus_Moranbacteria_bacterium_GW2011_GWE2_36_40	GCA_000991645.1_ASM99164v1
Moraxella_catarrhalis	GCA_000092265.1_ASM9226v1
Alicyclobacillus_ferrooxydans	GCA_001399675.1_ASM139967v1
Deltaproteobacteria_bacterium_Ga0077539	GCA_001465015.1_Deltaproteobacteria_bacterium_Ga0077539
Pseudoalteromonas_atlantica	GCA_000014225.1_ASM1422v1
Rhodobacteraceae_bacterium_HLUCCO07	GCA_001314705.1_ASM131470v1
Bacillus_aurantiacus	GCA_000429705.1_ASM42970v1
Acinetobacter_sp._TG19627	GCA_000302415.1_ASM30241v1
Candidatus_Giovannonibacteria_bacterium_GW2011_GWA2_44_26	GCA_000998625.1_ASM99862v1
Francisella_philomiragia	GCA_000019285.1_ASM1928v1
Idiomarina_sp._28-8	GCA_000320945.2_ASM32094v2
Acetothermia_bacterium_SCGC_AAA255-C06	GCA_000404965.1_ASM40496v1
Mycobacterium_pallens	GCA_001314165.1_ASM131416v1
Streptomyces_sp._NRRL_S-244	GCA_000717915.1_ASM71791v1
Carnobacterium_sp._CP1	GCA_001483965.1_ASM148396v1
Holdemania_massiliensis	GCA_000327285.1_ASM32728v1
Candidatus_Paraburkholderia_kirkii	GCA_000234195.1_ASM23419v1
Streptomyces_sp._PRh5	GCA_000590515.1_Streptomyces_sp._PRh5_version1.0
candidate_division_TA06_bacterium_DG_24	GCA_001302835.1_ASM130283v1
Corynebacterium_ammoniagenes	GCA_000164115.1_ASM16411v1
Spiroplasma_eriocheiris	GCA_001029265.1_ASM102926v1
Bartonella_henselae	GCA_000046705.1_ASM4670v1
Streptomyces_sp._WAC04657	GCA_001592685.1_ASM159268v1
Mycobacterium_vulneris	GCA_000612885.1_PRJEB5750_assembly_1
Candidatus_Nomurabacteria_bacterium_GW2011_GWF1_34_20	GCA_000990275.1_ASM99027v1
Pseudomonas_sp._TKP	GCA_000508205.1_ASM50820v1
Enterobacter_sp._UCD-UG_FMILLET	GCA_000762975.1_ASM76297v1
Butyrivibrio_sp._WCD3002	GCA_000424265.1_ASM42426v1
Dactylococcopsis_salina	GCA_000317615.1_ASM31761v1
Candidatus_Wolfebacteria_bacterium_GW2011_GWE2_47_12	GCA_001000945.1_ASM100094v1
Bacillus_pseudofirmus	GCA_000005825.2_ASM582v2
Saprospira_grandis	GCA_000250635.1_ASM25063v1
Conchiformibius_steedae	GCA_000620925.1_ASM62092v1
Sphingopyxis_sp._Root1497	GCA_001427085.1_Root1497
Clostridium_sp._CAG_575	GCA_000435535.1_MGS575
Nostoc_sp._NIES-3756	GCA_001548375.1_ASM154837v1
Caulobacter_sp._JGI_0001013-O16	GCA_000376365.1_ASM37636v1
Aquitalea_pelogenes	GCA_001515305.1_ASM151530v1
Phycisphaerales_bacterium_Planc_01	GCA_001603075.1_ASM160307v1
Lebetimonas_sp._JH369	GCA_000522965.1_LebetimonasJH369
Sphingomonas_sp._35-24ZXX	GCA_000786215.1_ASM78621v1
Hafnia_alvei	GCA_000597785.2_ASM59778v2
Pannonibacter_phragmitetus	GCA_001484065.1_ASM148406v1
Mannheimia_varigena	GCA_000521605.1_ASM52160v1
Bacteroides_thetaiotaomicron	GCA_000011065.1_ASM1106v1
Aminicenantes_bacterium_SCGC_AAA252-D18	GCA_000404405.1_ASM40440v1
Blattabacterium_punctulatus	GCA_000236405.1_ASM23640v1
Synechococcus_sp._UTEX_2973	GCA_000817325.1_ASM81732v1
Erwinia_sp._SCU-B244	GCA_001484765.1_ASM148476v1
Sphingobacterium_sp._H1ai	GCA_000633455.1_de_novo
Clostridium_sp._CAG_411	GCA_000437275.1_MGS411
Vibrio_metoecus	GCA_000696385.1_OP3Hv1
Commensalibacter_sp._MX01	GCA_000527695.1_ASM52769v1
Cloacimonetes_bacterium_SCGC_AAA252-K16	GCA_000405045.1_ASM40504v1
Firmicutes_bacterium_M10-2	GCA_000403415.2_Firm_bact_M10-2_V1
Roseovarius_sp._TM1035	GCA_000170775.1_ASM17077v1
Variovorax_paradoxus	GCA_000023345.1_ASM2334v1
Psychromonas_sp._SP041	GCA_000470315.1_PSYCHROMONAS1
Nesiotobacter_exalbescens	GCA_000422785.1_ASM42278v1
Methylobacterium_sp._Leaf94	GCA_001426045.1_Leaf94
Oxalobacteraceae_bacterium_JGI_0001012-C15	GCA_000484775.1_ASM48477v1
Aeromicrobium_sp._Leaf272	GCA_001422865.1_Leaf272
Alteromonas_marina	GCA_000808575.1_ASM80857v1
Bifidobacterium_biavatii	GCA_000741165.1_Bifbia
Chitinivibrio_alkaliphilus	GCA_000474745.1_Acht1_1
marine_actinobacterium_MedAcidi-G2A	GCA_000817095.1_ASM81709v1
Geobacillus_sp._LC300	GCA_001191625.1_ASM119162v1
Weissella_minor	GCA_001437425.1_ASM143742v1
Corynebacterium_casei	GCA_000550785.1_ASM55078v1
Kitasatospora_sp._MY_5-36	GCA_001182915.1_ASM118291v1
Methylophaga_thiooxydans	GCA_000156355.1_ASM15635v1
Campylobacter_volucris	GCA_000816345.1_ASM81634v1
Nitrosococcus_oceani	GCA_000012805.1_ASM1280v1
Bacteroides_sp._CAG_530	GCA_000434735.1_MGS530
Ruegeria_halocynthiae	GCA_000743705.1_ASM74370v1
Smithella_sp._SC_K08D17	GCA_000816445.2_ASM81644v2
Eggerthella_sp._CAG_209	GCA_000436075.1_MGS209
Streptacidiphilus_carbonis	GCA_000787775.1_ASM78777v1
Sphingomonas_sp._JGI_0001003-C6	GCA_000464395.1_ASM46439v1
Nocardia_xishanensis	GCA_001613365.1_ASM161336v1
Clostridium_sp._CAG_451	GCA_000438295.1_MGS451
Candidatus_Daviesbacteria_bacterium_GW2011_GWA1_36_8	GCA_000991895.1_ASM99189v1
Marmoricola_sp._URHB0036	GCA_000426045.1_ASM42604v1
Dyadobacter_alkalitolerans	GCA_000428845.1_ASM42884v1
Thioalkalivibrio_sp._ALJ7	GCA_000376865.1_ASM37686v1
Virgibacillus_sp._SK37	GCA_000725285.1_ASM72528v1
Turicella_otitidis	GCA_000296405.1_Turi_otit_ATCC_51513_V1
Polaromonas_glacialis	GCA_000709345.1_Polaromonas_sp.
Streptomyces_sp._NRRL_F-5140	GCA_000722355.1_ASM72235v1
Ornithinimicrobium_pekingense	GCA_000421185.1_ASM42118v1
Pseudomonas_sp._W15Feb9B	GCA_000828175.1_ASM82817v1
Prochlorococcus_sp._scB243_498C16	GCA_000634995.1_De_novo_assembly_of_single-cell_genomes
Parcubacteria_group_bacterium_GW2011_GWB1_41_6	GCA_000997345.1_ASM99734v1
Corynebacterium_sp._KPL1998	GCA_000477895.1_Cory_sp_KPL1998_V1
Burkholderia_sp._MSMB0266	GCA_001524445.1_ASM152444v1
Corynebacterium_sp._KPL1817	GCA_000478155.1_Cory_sp_KPL1817_V1
bacteria_symbiont_BFo1_of_Frankliniella_occidentalis	GCA_001078075.1_ASM107807v1
Clostridiales_bacterium_Firm_13	GCA_001603035.1_ASM160303v1
Frondihabitans_sp._PAMC_28766	GCA_001577365.1_ASM157736v1
Thioalkalivibrio_sp._ALJ21	GCA_000378605.1_ASM37860v1
Frankia_sp._EuI1c	GCA_000166135.1_ASM16613v1
Tsukamurella_pulmonis	GCA_001575165.1_ASM157516v1
Peptoniphilus_sp._oral_taxon_836	GCA_000179335.1_ASM17933v1
Siccibacter_turicensis	GCA_000463155.2_CroZurLMG23730T_1.0
Flavobacterium_sp._Root935	GCA_001429295.1_Root935
Bordetella_petrii	GCA_000067205.1_ASM6720v1
Synechococcus_sp._CB0205	GCA_000179255.1_ASM17925v1
Aggregatibacter_aphrophilus	GCA_001262035.1_ASM126203v1
Streptomyces_sp._CNS615	GCA_000365385.1_ASM36538v1
Roseburia_sp._CAG_380	GCA_000432755.1_MGS380
Limnohabitans_sp._2KL-3	GCA_001269405.1_2KL-3.a1
Aquamicrobium_sp._SK-2	GCA_000971495.1_ASM97149v1
Rhodovulum_sp._PH10	GCA_000293785.1_ASM29378v1
bacterium_mt3	GCA_001375555.1_Numidum_massiliensis
Porphyromonadaceae_bacterium_GM3	GCA_001403595.1_Gabonia_massiliensis
Microbacterium_sp._TS-1	GCA_000509385.1_ASM50938v1
Ferrimonas_marina	GCA_001571125.1_ASM157112v1
Faecalitalea_cylindroides	GCA_000210615.1_ASM21061v1
Clostridiales_bacterium_38_11	GCA_001509345.1_ASM150934v1
Paenibacillus_sonchi	GCA_000316285.1_Paenibacillus_sonchi_X19-5T
Mycobacterium_austroafricanum	GCA_000612725.1_PRJEB5747_assembly_1
Acinetobacter_sp._NIPH_713	GCA_000369445.1_Acin_sp_NIPH_713_V1
Pseudomonas_sp._TTU2014-066ASC	GCA_001446915.1_ASM144691v1
Corynebacterium_sp._JCB	GCA_000577555.1_JCB
Paenibacillus_sp._Soil787	GCA_001429545.1_Soil787
Raoultella_planticola	GCA_000735435.1_GRPL_DRAFTv1
Caulobacter_sp._AP07	GCA_000281955.1_Caulobacter.strAP07_v1.0
Serratia_sp._AS13	GCA_000214805.1_ASM21480v1
Photobacterium_gaetbulicola	GCA_000940995.1_ASM94099v1
Poribacteria_bacterium_WGA-4CII	GCA_000406025.1_ASM40602v1
Magnetospirillum_magnetotacticum	GCA_000829825.1_ASM82982v1
Lysinimicrobium_rhizosphaerae	GCA_000971255.1_ASM97125v1
Lachnospiraceae_bacterium_P6B14	GCA_000687695.1_ASM68769v1
Lachnobacterium_bovis	GCA_000687515.1_ASM68751v1
Cytophagales_bacterium_MC1A	GCA_001483135.1_ASM148313v1
Thermoactinomyces_sp._CDF	GCA_001187615.1_ASM118761v1
Granulicoccus_phenolivorans	GCA_000423085.1_ASM42308v1
Streptomyces_sp._JCM_17819	GCA_001313165.1_ASM131316v1
Paraburkholderia_phenoliruptrix	GCA_000300095.1_ASM30009v1
Burkholderia_sp._LA-2-3-30-S1-D2	GCA_001523915.1_ASM152391v1
Kocuria_varians	GCA_900014985.1_Draft_genome_of_Kocuria_varians_G6
Stappia_stellulata	GCA_000423705.1_ASM42370v1
Streptomyces_graminis	GCA_000716525.1_ASM71652v1
Prevotella_sp._10_H_	GCA_000711235.1_ASM71123v1
Bacillus_sp._LM_4-2	GCA_000978495.1_ASM97849v1
Acinetobacter_sp._DUT-2	GCA_001581975.1_ASM158197v1
Oxalobacteraceae_bacterium_JGI_0001004-J12	GCA_000375845.1_ASM37584v1
Clostridiaceae_bacterium_GM1	GCA_000829905.1_Beduini_massiliensis_GM1
Pelagibacterium_halotolerans	GCA_000230555.1_ASM23055v1
Citreicella_sp._SE45	GCA_000161755.1_ASM16175v1
Corynebacterium_ulcerans	GCA_000215645.1_ASM21564v1
alpha_proteobacterium_SCGC_AB-629-G21	GCA_000376065.1_ASM37606v1
Paracoccus_sp._361	GCA_000967825.1_ASM96782v1
Thioalkalivibrio_sp._AKL19	GCA_000420165.1_ASM42016v1
Ruminococcus_sp._5_1_39BFAA	GCA_000159975.2_Ruminococus_sp_5_1_39B_FAA_V2
Acinetobacter_sp._NIPH_542	GCA_000369825.1_Acin_sp_NIPH_542_V1
Zobellia_galactanivorans	GCA_000973105.1_ASM97310v1
Lysobacter_defluvii	GCA_000423325.1_ASM42332v1
Lyngbya_sp._PCC_8106	GCA_000169095.1_ASM16909v1
Paenibacillus_sp._Root52	GCA_001426865.1_Root52
Synechococcus_sp._PCC_7502	GCA_000317085.1_ASM31708v1
Thermotoga_neapolitana	GCA_000018945.1_ASM1894v1
Bacillus_thuringiensis	GCA_000497525.2_ASM49752v2
Actinomyces_sp._S6-Spd3	GCA_000758755.1_04_NF40_HMP1627v01
Mycoplasma_alligatoris	GCA_000178375.1_ASM17837v1
Opitutaceae_bacterium_TAV1	GCA_000243495.3_ASM24349v3
Leucobacter_sp._G161	GCA_001482305.1_ASM148230v1
Persephonella_sp._IF05-L8	GCA_000703045.1_ASM70304v1
Gynuella_sunshinyii	GCA_000940805.1_ASM94080v1
Bacillus_sp._OxB-1	GCA_000829195.1_ASM82919v1
Caulobacter_segnis	GCA_000092285.1_ASM9228v1
Acetobacter_ghanensis	GCA_001499675.1_Acetobacter_ghanensis
Leptolyngbya_sp._PCC_7376	GCA_000316605.1_ASM31660v1
Berkelbacteria_bacterium_GW2011_GWB1_38_5	GCA_000992805.1_ASM99280v1
Aquamicrobium_defluvii	GCA_000585625.1_Aqudef_v9
Pseudonocardia_autotrophica	GCA_000717175.1_ASM71717v1
Aphanocapsa_montana	GCA_000817745.1_ASM81774v1
Desulfotomaculum_alkaliphilum	GCA_000711975.1_ASM71197v1
candidate_division_WS6_bacterium_OLB21	GCA_001567305.1_ASM156730v1
Mesorhizobium_sp._F7	GCA_000798645.1_ASM79864v1
Streptomyces_californicus	GCA_000715715.1_ASM71571v1
Methylobacterium_sp._UNCCL110	GCA_000745415.1_ASM74541v1
Acinetobacter_sp._CIP_101966	GCA_000369725.1_Acin_sp_CIP_101966_V1
Paenibacillus_harenae	GCA_000422465.1_ASM42246v1
_Clostridium_celerecrescens	GCA_000732605.1_CloCel1.0
Streptomyces_sp._NRRL_S-481	GCA_000721955.1_ASM72195v1
Candidatus_Azambacteria_bacterium_GW2011_GWC1_46_13	GCA_001002245.1_ASM100224v1
Azospirillum_sp._B4	GCA_000333275.1_ASM33327v1
Synechococcus_sp._GFB01	GCA_001039265.1_ASM103926v1
Sphingobium_czechense	GCA_001046645.1_S.czeLL01
Bacillus_bogoriensis	GCA_000621445.1_ASM62144v1
Candidatus_Azambacteria_bacterium_GW2011_GWC2_43_27	GCA_000999665.1_ASM99966v1
Borreliella_garinii	GCA_000300045.1_ASM30004v1
Alicyclobacillus_shizuokensis	GCA_001552255.1_ASM155225v1
Vibrio_nereis	GCA_001274805.1_ASM127480v1
Candidatus_Stoquefichus_sp._KLE1796	GCA_001580115.1_ASM158011v1
Gordonia_alkanivorans	GCA_000225505.1_ASM22550v1
Pasteurella_multocida	GCA_000006825.1_ASM682v1
Sphaerisporangium_viridialbum	GCA_000715975.1_ASM71597v1
Candidatus_Collierbacteria_bacterium_GW2011_GWA1_42_60	GCA_000997565.1_ASM99756v1
Actinobacteria_bacterium_casp-actino9	GCA_001510475.1_ASM151047v1
Cellulophaga_lytica	GCA_000190595.1_ASM19059v1
SAR86_cluster_bacterium_BACL1_MAG-121004-bin11	GCA_001439285.1_ASM143928v1
Klebsiella_sp._KGM-IMP216	GCA_001443245.1_ASM144324v1
candidate_division_CPR3_bacterium_GW2011_GWE2_35_7	GCA_000991025.1_ASM99102v1
Spiribacter_salinus	GCA_000319575.2_ASM31957v2
Clostridium_sp._SY8519	GCA_000270305.1_ASM27030v1
Cloacimonetes_bacterium_JGI_0000014-H19	GCA_000402175.1_ASM40217v1
Agrobacterium_sp._SUL3	GCA_001263295.1_SUL3v1
Sagittula_stellata	GCA_000169415.1_ASM16941v1
Synergistales_bacterium_Syner_01	GCA_001604435.1_ASM160443v1
Rhodococcus_sp._PBTS1	GCA_001620025.1_ASM162002v1
Eubacterium_dolichum_CAG_375	GCA_000437615.1_MGS375
OM182_bacterium_BACL3_MAG-121001-bin29	GCA_001439505.1_ASM143950v1
Streptomyces_sp._NRRL_S-149	GCA_000716275.1_ASM71627v1
Streptomyces_sp._NRRL_S-1448	GCA_000719365.1_ASM71936v1
Flavobacterium_rivuli	GCA_000378485.1_ASM37848v1
Candidatus_Phytoplasma_phoenicium	GCA_001189415.1_ASM118941v1
Mycoplasma_sp._ex_Biomphalaria_glabrata_	GCA_001484045.1_ASM148404v1
Bacteroides_stercoris_CAG_120	GCA_000435015.1_MGS120
candidate_division_WWE3_bacterium_GW2011_GWB2_43_22	GCA_000999555.1_ASM99955v1
Parcubacteria_group_bacterium_GW2011_GWB1_43_8	GCA_000999975.1_ASM99997v1
Micromonospora_sp._L5	GCA_000177655.2_ASM17765v2
Mycoplasma_sp._CAG_472	GCA_000437315.1_MGS472
Caldanaerobacter_subterraneus	GCA_000007085.1_ASM708v1
Yersinia_aldovae	GCA_000173735.1_ASM17373v1
Acidiphilium_sp._CAG_727	GCA_000437515.1_MGS727
Pseudoalteromonas_sp._A2	GCA_000738935.1_ASM73893v1
Jeotgalibacillus_malaysiensis	GCA_000818095.1_ASM81809v1
Carnobacterium_gallinarum	GCA_000744375.1_ASM74437v1
Frankia_sp._CeD	GCA_000732115.1_CeD
Glaciecola_punicea	GCA_000252165.2_ASM25216v2
Candidatus_Woesebacteria_bacterium_GW2011_GWB1_44_11b	GCA_001000425.1_ASM100042v1
Dickeya_dianthicola	GCA_000365305.1_DDI453_v1.0
Rickettsia_honei	GCA_000263055.1_Rho1.0
Actinobacteria_bacterium_IMCC26207	GCA_001025035.1_ASM102503v1
Staphylococcus_haemolyticus	GCA_000009865.1_ASM986v1
Streptomyces_glaucescens	GCA_000761215.1_ASM76121v1
Olsenella_sp._oral_taxon_809	GCA_000233535.1_Olsenella_sp_F0356_V1
Staphylococcus_massiliensis	GCA_000298075.1_ASM29807v1
Bacillus_boroniphilus	GCA_000517385.1_ASM51738v1
Enterococcus_canis	GCA_001544375.1_ASM154437v1
Odoribacter_splanchnicus	GCA_000190535.1_ASM19053v1
Mannheimia_haemolytica	GCA_000376645.1_ASM37664v1
Mycobacterium_sp._UM_NYF	GCA_000987455.1_ASM98745v1
Vibrio_azureus	GCA_000400265.1_ASM40026v1
Aminobacter_aminovorans	GCA_001605015.1_ASM160501v1
Clostridium_sp._mt5	GCA_001243045.1_Clostridium_niameyense
Cardiobacterium_hominis	GCA_000160655.1_ASM16065v1
Streptomyces_curacoi	GCA_001513975.1_ASM151397v1
Kineosporia_aurantiaca	GCA_000719025.1_ASM71902v1
Dickeya_solani	GCA_000400795.1_DSOIPO2222_1.0
Cellulomonas_sp._Leaf395	GCA_001424125.1_Leaf395
Parcubacteria_group_bacterium_GW2011_GWA2_45_14	GCA_001001305.1_ASM100130v1
Coraliomargarita_akajimensis	GCA_000025905.1_ASM2590v1
Legionella_israelensis	GCA_001467785.1_ASM146778v1
Cytophagales_bacterium_Ga0077538	GCA_001464155.1_Cytophagales_bacterium_Ga0077538
Staphylococcus_schleiferi	GCA_001188915.1_ASM118891v1
Desulfovibrio_frigidus	GCA_000711735.1_ASM71173v1
Acidithrix_ferrooxidans	GCA_000949295.1_ASM94929v1
Desulfobacula_sp._TS	GCA_000732885.1_ASM73288v1
Gallaecimonas_pentaromativorans	GCA_001247655.1_ASM124765v1
Kangiella_aquimarina	GCA_000374105.1_ASM37410v1
Microgenomates_bacterium_DG_75	GCA_001303005.1_ASM130300v1
Microbacteriaceae_bacterium_BACL28_MAG-120531-bin53	GCA_001437715.1_ASM143771v1
Parcubacteria_group_bacterium_GW2011_GWE2_39_37	GCA_000995135.1_ASM99513v1
Thermosulfidibacter_takaii	GCA_001547735.1_ASM154773v1
Prochlorococcus_sp._MIT_0801	GCA_000757865.1_ASM75786v1
Bacillus_sp._FJAT-22058	GCA_001277335.1_ASM127733v1
Rhodanobacter_sp._FW510-R10	GCA_001617435.1_ASM161743v1
Gramella_echinicola	GCA_000423065.1_ASM42306v1
Bacillus_vireti	GCA_000508325.2_BAVI_1
Pandoraea_norimbergensis	GCA_001465545.1_ASM146554v1
Mesotoga_infera	GCA_000367705.1_ASM36770v1
Curtobacterium_citreum	GCA_001475775.1_ASM147577v1
Parcubacteria_bacterium_34_609	GCA_001508405.1_ASM150840v1
Streptomyces_coelicoflavus	GCA_000241835.2_ASM24183v2
Afipia_birgiae	GCA_000308295.2_Ab_34632
Dorea_formicigenerans	GCA_000169235.1_ASM16923v1
Bacillus_sp._Leaf75	GCA_001426025.1_Leaf75
Desulfobacula_toluolica	GCA_000307105.1_ASM30710v1
Bifidobacterium_bohemicum	GCA_000741525.1_Bifboh
Synechococcus_sp._PCC_7336	GCA_000332275.1_ASM33227v1
Sphingomonas_sp._Leaf33	GCA_001421785.1_Leaf33
Paenibacillus_sp._Soil766	GCA_001428105.1_Soil766
Prochlorococcus_sp._scB243_495G23	GCA_000634815.1_De_novo_assembly_of_single-cell_genomes
Parcubacteria_group_bacterium_GW2011_GWA2_44_15	GCA_001000715.1_ASM100071v1
Caloranaerobacter_sp._TR13	GCA_001316435.1_ASM131643v1
_Oscillatoria_sp._PCC_6506	GCA_000180455.1_ASM18045v1
Candidatus_Arthromitus_sp._SFB-co	GCA_000252765.2_ASM25276v2
Janthinobacterium_sp._CG23_2	GCA_001485665.1_Janthinobacterium_sp._CG23_2
Lactobacillus_tucceti	GCA_001434665.1_ASM143466v1
Pseudoalteromonas_sp._PLSV	GCA_000767305.1_ASM76730v1
Arthrobacter_sp._I3	GCA_000520575.1_Ai3DRAFT
Desulfotomaculum_thermocisternum	GCA_000686645.1_ASM68664v1
Parcubacteria_group_bacterium_GW2011_GWA2_43_9b	GCA_001000145.1_ASM100014v1
Bacillus_sp._KCTC_13219	GCA_001592865.1_KCTC_13210_a5
Prochlorococcus_sp._scB243_496N4	GCA_000635555.1_De_novo_assembly_of_single-cell_genomes
alpha_proteobacterium_L41A	GCA_000335735.1_L41A.1.0
Leptospira_weilii	GCA_000332415.2_gls454060v02
Polaribacter_irgensii	GCA_000153225.1_ASM15322v1
Streptomyces_mobaraensis	GCA_000342125.1_S.mobaraensisn_1.0
Mycobacterium_sp._NRRL_B-3805	GCA_001580405.1_ASM158040v1
Mycobacterium_cosmeticum	GCA_000613185.1_PRJEB5748_assembly_1
Anaeroglobus_geminatus	GCA_000239275.1_ASM23927v1
Rhizobium_sp._JGI_0001005-K05	GCA_000376185.1_ASM37618v1
Helicobacter_sp._MIT_03-1614	GCA_000762925.1_ASM76292v1
Methylobacterium_sp._10	GCA_000519085.1_ASM51908v1
Chryseobacterium_sp._YR480	GCA_000799325.1_ASM79932v1
Pseudomonas_sp._HMSC05H02	GCA_000952805.1_ASM95280v1
Acholeplasma_palmae	GCA_000968055.1_ASM96805v1
Lactobacillus_satsumensis	GCA_001435195.1_ASM143519v1
Dyadobacter_beijingensis	GCA_000382205.1_ASM38220v1
Paenibacillus_sp._MAEPY2	GCA_000499205.1_MAEPY2_1.0
Caldicellulosiruptor_bescii	GCA_000022325.1_ASM2232v1
Enterobacter_cancerogenus	GCA_000155995.1_ASM15599v1
Bradyrhizobium_sp._BTAi1	GCA_000015165.1_ASM1516v1
Geobacter_sp._M21	GCA_000023645.1_ASM2364v1
Acetobacter_indonesiensis	GCA_000963945.1_ASM96394v1
Streptomyces_lilacinus	GCA_000715685.1_ASM71568v1
Sphingopyxis_sp._Root154	GCA_001427105.1_Root154
Arthrobacter_sp._L77	GCA_000816565.1_ASM81656v1
Citrobacter_sp._CtB7.12	GCA_001297795.1_ASM129779v1
Paraglaciecola_psychrophila	GCA_000347635.1_ASM34763v1
Pseudomonadaceae_bacterium_E1148	GCA_001267295.1_ASM126729v1
Bifidobacterium_aesculapii	GCA_001417815.1_ASM141781v1
Microbacterium_enclense	GCA_001456955.1_ASM145695v1
Thermoanaerobacter_siderophilus	GCA_000262445.1_ASM26244v1
Leptotrichia_goodfellowii	GCA_000516535.1_ASM51653v1
Streptococcus_orisratti	GCA_000380105.1_ASM38010v1
Sphingopyxis_sp._MC1	GCA_000371385.1_Sphingopyxis_sp._MC1
Achromobacter_sp._2789STDY5663426	GCA_001298895.1_11861_6_69
Rhodococcus_sp._Leaf225	GCA_001426145.1_Leaf225
Gracilibacillus_boraciitolerans	GCA_000521485.1_ASM52148v1
Bacteroides_sp._D20	GCA_000162215.1_ASM16221v1
Candidatus_Moranbacteria_bacterium_GW2011_GWE1_36_7	GCA_000991815.1_ASM99181v1
Tsukamurella_paurometabola	GCA_000092225.1_ASM9222v1
Microgenomates_group_bacterium_GW2011_GWA1_46_7	GCA_001002785.1_ASM100278v1
Teredinibacter_sp._1162T.S.0a.05	GCA_000964245.1_ASM96424v1
Bordetella_trematum	GCA_000471705.1_Btrematum1.0
Bacillus_vietnamensis	GCA_000723905.1_PRJEB5512_assembly_1
Glaciecola_pallidula	GCA_000428905.1_ASM42890v1
actinobacterium_SCGC_AAA278-I18	GCA_000378865.1_ASM37886v1
Nocardioides_alkalitolerans	GCA_000426525.1_ASM42652v1
Odoribacter_laneus	GCA_000243215.1_Odor_lane_YIT_12061_V1
Actinobacteria_bacterium_UC5.1-1C2	GCA_001305215.1_ASM130521v1
Thermoanaerobacter_sp._X561	GCA_000175775.1_ASM17577v1
Marinomonas_sp._MWYL1	GCA_000017285.1_ASM1728v1
Candidatus_Curtissbacteria_bacterium_GW2011_GWA2_40_31	GCA_000994225.1_ASM99422v1
Mycoplasma_columborale	GCA_000701845.1_ASM70184v1
Anaerococcus_senegalensis	GCA_000321005.2_ASM32100v2
Edwardsiella_sp._LADL05-105	GCA_001186215.1_ASM118621v1
Halobacillus_sp._BBL2006	GCA_000786645.1_ASM78664v1
Thiocystis_violascens	GCA_000227745.3_ASM22774v3
Anaerostipes_hadrus	GCA_000332875.2_ASM33287v2
Peptococcaceae_bacterium_BRH_c23	GCA_000961805.1_41k
Gillisia_marina	GCA_000258765.1_CBA3202_1.0
Clostridium_sp._CAG_510	GCA_000434615.1_MGS510
Streptomyces_auratus	GCA_000280865.1_ASM28086v1
Bacteroides_intestinalis_CAG_315	GCA_000437135.1_MGS315
Arthrobacter_sp._RIT-PI-e	GCA_001187915.1_ASM118791v1
Planococcus_rifietoensis	GCA_001465795.2_ASM146579v2
Clostridium_sp._CAG_349	GCA_000432975.1_MGS349
Actinobacteria_bacterium_casp-actino4	GCA_001510375.1_ASM151037v1
Bacteroides_sp._CAG_144	GCA_000434215.1_MGS144
Rhodococcus_sp._MEB064	GCA_000834565.1_ASM83456v1
Microbacterium_trichothecenolyticum	GCA_000956465.1_ASM95646v1
Veillonellaceae_bacterium_DNF00626	GCA_001553355.1_ASM155335v1
Pseudoalteromonas_sp._BSi20495	GCA_000241185.2_PspBSi20495_1.0
Candidatus_Levybacteria_bacterium_GW2011_GWA1_39_11	GCA_000993335.1_ASM99333v1
Parcubacteria_group_bacterium_GW2011_GWC2_44_22	GCA_001000955.1_ASM100095v1
Desulfovibrio_sp._J2	GCA_001563225.1_ASM156322v1
Facklamia_sourekii	GCA_000518205.1_ASM51820v1
Desulfovibrio_acrylicus	GCA_000422525.1_ASM42252v1
Acinetobacter_guillouiae	GCA_000368145.1_Acin_guil_CIP_63_46_V1
Marinithermus_hydrothermalis	GCA_000195335.1_ASM19533v1
Proteus_mirabilis	GCA_000069965.1_ASM6996v1
Streptococcus_entericus	GCA_000380025.1_ASM38002v1
Lactobacillus_equigenerosi	GCA_001311375.1_ASM131137v1
Chryseobacterium_sp._P1-3	GCA_000738495.1_Chry1.0
Pseudomonas_composti	GCA_001567565.1_ASM156756v1
Wolbachia_endosymbiont_of_Wuchereria_bancrofti	GCA_000338395.1_ASM33839v1
Candidatus_Levybacteria_bacterium_GW2011_GWB1_39_7	GCA_000995305.1_ASM99530v1
Sphingomonas_koreensis	GCA_001598395.1_ASM159839v1
Firmicutes_bacterium_CAG_341	GCA_000434995.1_MGS341
Aquifex_aeolicus	GCA_000008625.1_ASM862v1
Paraburkholderia_caribensis	GCA_000522545.2_ASM52254v2
Clostridiales_bacterium_KA00134	GCA_001574395.1_ASM157439v1
Bacillus_sp._SB49	GCA_000469135.1_ASM46913v1
Microbacterium_sp._T32	GCA_001619615.1_ASM161961v1
Methylocapsa_acidiphila	GCA_000427445.1_ASM42744v1
Saccharomonospora_cyanea	GCA_000244975.1_ASM24497v1
Agreia_bicolorata	GCA_000938265.1_ASM93826v1
Necropsobacter_rosorum	GCA_000751835.1_Necropsobacter_rosorum
Sphingobium_abikonense	GCA_001598335.1_ASM159833v1
Acinetobacter_sp._NIPH_2168	GCA_000369705.1_Acin_sp_NIPH_2168_V1
Holdemania_filiformis	GCA_000157995.1_ASM15799v1
Candidatus_Desulforudis_audaxviator	GCA_000018425.1_ASM1842v1
Cellulomonas_sp._KRMCY2	GCA_000526515.1_ASM52651v1
Streptomyces_purpeochromogenes	GCA_000717965.1_ASM71796v1
Dickeya_sp._S1	GCA_001187965.1_ASM118796v1
Candidatus_Arthromitus_sp._SFB-3	GCA_000252705.2_ASM25270v2
Streptomyces_sp._NRRL_B-24501	GCA_000716085.1_ASM71608v1
Amycolatopsis_japonica	GCA_000732925.1_ASM73292v1
Cyanobium_sp._PCC_7001	GCA_000155635.1_ASM15563v1
Ensifer_sp._Root278	GCA_001429285.1_Root278
Helicobacter_trogontum	GCA_000765905.1_ASM76590v1
Clostridiisalibacter_paucivorans	GCA_000620125.1_ASM62012v1
Thermanaerothrix_daxensis	GCA_001306145.1_ASM130614v1
Streptomyces_sp._SA3_actF	GCA_000179215.1_ASM17921v1
Lactobacillus_malefermentans	GCA_000260775.1_ASM26077v1
Candidatus_Azambacteria_bacterium_GW2011_GWA2_45_90	GCA_001002125.1_ASM100212v1
Marinobacter_nitratireducens	GCA_000708045.1_Marinobacter_sp._AK21
Elizabethkingia_sp._BM10	GCA_000955665.1_ASM95566v1
Geitlerinema_sp._PCC_7105	GCA_000332355.1_ASM33235v1
Roseobacter_sp._SK209-2-6	GCA_000169455.1_ASM16945v1
Clostridium_sp._CAG_356	GCA_000433595.1_MGS356
Clostridium_paraputrificum	GCA_000424025.1_ASM42402v1
Streptomyces_sp._PCS3-D2	GCA_000612545.1_P1-1
Pectobacterium_carotovorum	GCA_000023605.1_ASM2360v1
Chryseobacterium_angstadtii	GCA_001045465.1_ASM104546v1
Deltaproteobacteria_bacterium_Ga0077550	GCA_001464385.1_Deltaproteobacteria_bacterium_Ga0077550
Parcubacteria_group_bacterium_GW2011_GWC2_32_10	GCA_000989435.1_ASM98943v1
candidate_division_TM7_single-cell_isolate_TM7b	GCA_000170655.1_ASM17065v1
Alloiococcus_otitis	GCA_000315445.1_Allo_otit_ATCC_51267_V1
Actinobacteria_bacterium_casp-actino5	GCA_001510385.1_ASM151038v1
Mycoplasma_orale	GCA_000420105.1_ASM42010v1
Vagococcus_lutrae	GCA_000498295.1_Vagococcus_lutrae
Lactobacillus_paraplantarum	GCA_000758145.1_ASM75814v1
Streptococcus_sp._oral_taxon_058	GCA_000235485.1_ASM23548v1
Pantoea_sp._NGS-ED-1003	GCA_000738765.1_ASM73876v1
Leifsonia_sp._109	GCA_000380665.1_ASM38066v1
Psychromonas_arctica	GCA_000482725.1_ASM48272v1
Streptococcus_macedonicus	GCA_000283635.1_ASM28363v1
Cloacimonetes_bacterium_SCGC_AAA255-B16	GCA_000397905.1_ASM39790v1
Pusillimonas_noertemannii	GCA_000308195.1_PusiNoerBS8
Acidobacterium_capsulatum	GCA_000022565.1_ASM2256v1
Shewanella_loihica	GCA_000016065.1_ASM1606v1
Lactobacillus_hokkaidonensis	GCA_000829395.1_ASM82939v1
Butyrivibrio_sp._AE3006	GCA_000424165.1_ASM42416v1
Acinetobacter_sp._WC-136	GCA_000315155.1_gacin28v1.0
Porphyromonas_gingivicanis	GCA_000614585.1_ASM61458v1
Bradyrhizobium_sp._CCBAU_15615	GCA_000261725.1_15615
Parcubacteria_group_bacterium_GW2011_GWF1_43_9	GCA_001000185.1_ASM100018v1
Acidothermus_cellulolyticus	GCA_000015025.1_ASM1502v1
Corynebacterium_aurimucosum	GCA_000022905.1_ASM2290v1
Desulfotignum_balticum	GCA_000421285.1_ASM42128v1
Bacillus_lehensis	GCA_000706725.1_ASM70672v1
Planktothricoides_sp._SR001	GCA_001276715.1_ASM127671v1
Streptococcus_sp._oral_taxon_431	GCA_001553685.1_ASM155368v1
Streptomyces_sp._NRRL_S-104	GCA_000966965.1_ASM96696v1
Gordonia_rhizosphera	GCA_000298195.1_ASM29819v1
Enterococcus_italicus	GCA_000185365.1_ASM18536v1
Candidatus_Phytoplasma_mali	GCA_000026205.1_ASM2620v1
Arthrobacter_sp._131MFCol6.1	GCA_000374925.1_ASM37492v1
Lachnospiraceae_bacterium_AC2014	GCA_000701545.1_ASM70154v1
Aquimarina_latercula	GCA_000430645.1_ASM43064v1
Corynebacterium_genitalium	GCA_000143825.1_ASM14382v1
Candidatus_Azambacteria_bacterium_GW2011_GWA1_42_19	GCA_000998395.1_ASM99839v1
Roseovarius_nubinhibens	GCA_000152625.1_ASM15262v1
Alistipes_sp._N15.MGS-157	GCA_000980225.1_ASM98022v1
Fermentimonas_caenicola	GCA_000953535.1_E5B
Bosea_sp._Root670	GCA_001429415.1_Root670
Achromobacter_sp._2789STDY5608622	GCA_001299095.1_11861_6_16
Prochlorococcus_sp._scB243_495N16	GCA_000634235.1_De_novo_assembly_of_single-cell_genomes
Chryseobacterium_sp._Leaf394	GCA_001424105.1_Leaf394
Mesorhizobium_erdmanii	GCA_000472705.1_ASM47270v1
Nocardioides_sp._Soil774	GCA_001428125.1_Soil774
Sulfuricurvum_sp._MLSB	GCA_000747095.1_ASM74709v1
Chryseobacterium_sp._UNC8MFCol	GCA_000482305.1_ASM48230v1
Candidatus_Daviesbacteria_bacterium_GW2011_GWB1_41_15	GCA_000996555.1_ASM99655v1
Alicyclobacillus_contaminans	GCA_000429525.1_ASM42952v1
Colwellia_sp._TT2012	GCA_001440345.1_ASM144034v1
Kouleothrix_aurantiaca	GCA_001399705.1_ASM139970v1
Bacillus_bataviensis	GCA_000307875.1_BABA1.0
Phascolarctobacterium_sp._CAG_207	GCA_000436295.1_MGS207
Dictyoglomus_thermophilum	GCA_000020965.1_ASM2096v1
Marinimicrobia_bacterium_46_47	GCA_001508355.1_ASM150835v1
Enterobacter_sp._SENG-6	GCA_001605945.1_ASM160594v1
Acholeplasmatales_bacterium_DTU067	GCA_001512455.1_ASM151245v1
Oribacterium_sinus	GCA_000160635.1_ASM16063v1
Archangium_gephyra	GCA_001027285.1_ASM102728v1
Bacillus_gobiensis	GCA_001278705.1_ASM127870v1
Streptomyces_sp._NRRL_S-98	GCA_000720235.1_ASM72023v1
Streptomyces_cyaneogriseus	GCA_000931445.1_ASM93144v1
Paenibacillus_lentimorbus	GCA_000411595.1_PanLen2.5
Bifidobacterium_scardovii	GCA_001042635.1_ASM104263v1
Candidatus_Collierbacteria_bacterium_GW2011_GWE1_46_18	GCA_001002445.1_ASM100244v1
Streptococcus_sp._F0442	GCA_000314795.2_Strept_sp_F0442_V1
Gallionella_sp._ShG14-8	GCA_001577345.1_ASM157734v1
Bacillus_sp._URHB0009	GCA_000426085.1_ASM42608v1
Luteimonas_sp._J29	GCA_000472505.1_ASM47250v1
Komagataeibacter_europaeus	GCA_000227545.1_ASM22754v1
Peptococcaceae_bacterium_BRH_c4b	GCA_000961595.1_41k
Salinicoccus_carnicancri	GCA_000330705.1_Crm
Bacteroides_sp._D1	GCA_000157095.2_Bacteroides_sp_D1_V2
Candidatus_Entotheonella_sp._TSY1	GCA_000522425.1_v3
Prochlorococcus_sp._scB241_529J15	GCA_000634795.1_De_novo_assembly_of_single-cell_genomes
Sphingomonas_sp._JGI_0001002-C18	GCA_000419945.2_ASM41994v2
Bacillus_sp._NH7I_1	GCA_001307105.1_ASM130710v1
Achromobacter_sp._2789STDY5608630	GCA_001298935.1_11861_6_23
Eggerthella_sp._CAG_298	GCA_000435675.1_MGS298
Chloroflexi_bacterium_OLB15	GCA_001567085.1_ASM156708v1
Ferrovum_sp._JA12	GCA_001431705.1_FMY
Rhodobacter_sp._SW2	GCA_000176015.1_ASM17601v1
Leisingera_sp._ANG-Vp	GCA_000813725.1_ASM81372v1
Chryseobacterium_oranimense	GCA_000612925.1_G311
Gramella_forsetii	GCA_000060345.1_ASM6034v1
Dokdonia_donghaensis	GCA_000769435.1_ASM76943v1
Sphingomonas_sp._Leaf16	GCA_001421405.1_Leaf16
Pseudomonas_sp._ICMP_19500	GCA_001467145.1_ASM146714v1
Chryseobacterium_sp._StRB126	GCA_000829375.1_ASM82937v1
Candidatus_Collierbacteria_bacterium_GW2011_GWB2_42_12	GCA_000997955.1_ASM99795v1
candidate_division_TM6_bacterium_GW2011_GWF2_33_332	GCA_000989975.1_ASM98997v1
Erwinia_mallotivora	GCA_000590885.1_MSR-CA7.0
Capnocytophaga_sp._oral_taxon_323	GCA_001278825.1_ASM127882v1
Bifidobacterium_pullorum	GCA_000741335.1_Bifpul
Chloroflexi_bacterium_oral_taxon_439	GCA_000406785.1_Chl1-2
Bradyrhizobium_sp._Leaf396	GCA_001424605.1_Leaf396
candidate_division_Zixibacteria_bacterium_SM23_73_2	GCA_001304315.1_ASM130431v1
Sulfitobacter_donghicola	GCA_000622405.1_12864_draft
Clostridiales_bacterium_DTU089	GCA_001513045.1_ASM151304v1
Thioclava_pacifica	GCA_000714535.1_SOAPdenovo_v1.05
Pedobacter_cryoconitis	GCA_001590605.1_ASM159060v1
Enterococcus_pallens	GCA_000407485.1_Ente_pall_BAA-351_V2
Phaeobacter_inhibens	GCA_000154765.2_ASM15476v2
Desulfomicrobium_escambiense	GCA_000428825.1_ASM42882v1
zeta_proteobacterium_SCGC_AB-133-G06	GCA_000379325.1_ASM37932v1
Candidatus_Accumulibacter_sp._SK-02	GCA_000584975.2_capsk02
Candidatus_Poribacteria_sp._WGA-4G	GCA_000364585.1_ASM36458v1
Arthrobacter_sp._AK-YN10	GCA_000465895.2_ASM46589v2
Bacillus_sp._JH7	GCA_001563515.1_ASM156351v1
Nautella_sp._ECSMB14104	GCA_000972285.1_ASM97228v1
Paenibacillus_peoriae	GCA_000236805.2_PPe03
Phyllobacterium_sp._YR531	GCA_000282595.1_Phyllobacterium.strYR531_v1.0
Eubacterium_sp._CAG_115	GCA_000436675.1_MGS115
Desulfovibrio_piger	GCA_000156375.1_ASM15637v1
Mycoplasma_alkalescens	GCA_000367445.1_ACN
Chloroflexi_bacterium_OLB13	GCA_001567485.1_ASM156748v1
Micromonospora_sp._CNB394	GCA_000374985.1_ASM37498v1
Idiomarina_sp._T82-3	GCA_001577655.1_ASM157765v1
Candidatus_Moranbacteria_bacterium_GW2011_GWF2_35_39	GCA_000990805.1_ASM99080v1
Pelomonas_sp._Root662	GCA_001427705.1_Root662
Lactobacillus_saerimneri	GCA_000317165.1_O1P2RL8
Burkholderia_sp._E7m39	GCA_001319865.1_ASM131986v1
Capnocytophaga_sp._oral_taxon_329	GCA_000213295.2_ASM21329v2
Prevotella_sp._P5-119	GCA_000833975.1_ASM83397v1
Acinetobacter_sp._NIPH_1859	GCA_000369765.1_Acin_sp_NIPH_1859_V1
Enterococcus_haemoperoxidus	GCA_000407165.1_Ente_haem_BAA-382_V2
Streptomyces_sp._NRRL_B-3229	GCA_000719505.1_ASM71950v1
Acinetobacter_baylyi	GCA_000368685.1_Acin_bayl_CIP_107474_V1
Acidobacteria_bacterium_KBS_146	GCA_000688615.1_ASM68861v1
Sporosarcina_koreensis	GCA_000826145.1_Sporosarcina_koreensis_S-K12
Leptolyngbya_sp._Heron_Island_J	GCA_000482245.1_LepHIscaffolds
Prevotella_intermedia	GCA_000261025.1_ASM26102v1
Spirochaetales_bacterium_Spiro_08	GCA_001604355.1_ASM160435v1
Marvinbryantia_formatexigens	GCA_000173815.1_ASM17381v1
Streptomyces_sp._Root431	GCA_001426585.1_Root431
Achromobacter_xylosoxidans	GCA_000165835.1_ASM16583v1
Nitrospira_sp._Ga0074138	GCA_001464735.1_Nitrospirae_bacterium_Ga0074138
Yersinia_kristensenii	GCA_000173715.1_ASM17371v1
Herbaspirillum_sp._B65	GCA_000333555.1_ASM33355v1
Desulfovibrio_sp._TomC	GCA_000801335.2_ASM80133v2
Clostridium_sp._CAG_122	GCA_000433155.1_MGS122
actinobacterium_acAMD-2	GCA_000754455.1_ASM75445v1
Methylophaga_aminisulfidivorans	GCA_000214595.2_ASM21459v1
Devosia_soli	GCA_000970455.1_ASM97045v1
Hyphomonas_sp._BRH_c22	GCA_000961795.1_41k
Brachyspira_sp._CAG_484	GCA_000431315.1_MGS484
Taylorella_asinigenitalis	GCA_000226625.1_ASM22662v1
Streptococcus_equinus	GCA_000146405.1_ASM14640v1
Clostridium_sp._CAG_590	GCA_000431135.1_MGS590
Ensifer_sp._Root74	GCA_001429125.1_Root74
Pantoea_rwandensis	GCA_000759475.1_ASM75947v1
Streptomyces_sp._JS01	GCA_000743295.1_ASM74329v1
Leisingera_methylohalidivorans	GCA_000511355.1_ASM51135v1
Parcubacteria_group_bacterium_GW2011_GWF1_45_5	GCA_001001795.1_ASM100179v1
Gordonia_aichiensis	GCA_000332975.1_ASM33297v1
Parcubacteria_bacterium_SCGC_AAA040-L21	GCA_000397965.1_ASM39796v1
Aminicenantes_bacterium_SCGC_AAA255-O15	GCA_000398425.1_ASM39842v1
Agrobacterium_tumefaciens	GCA_000016265.1_ASM1626v1
Bradyrhizobium_liaoningense	GCA_000261645.1_05525
Enterobacter_sp._DC3	GCA_000568155.1_DC3_v1
Microcoleus_sp._PCC_7113	GCA_000317515.1_ASM31751v1
Marinimicrobia_bacterium_SCGC_AB-629-J13	GCA_000375825.1_ASM37582v1
Bacillus_niacini	GCA_000768265.1_ASM76826v1
SAR86_cluster_bacterium_BACL1_MAG-120619-bin26	GCA_001438095.1_ASM143809v1
Desulfosporosinus_orientis	GCA_000235605.1_ASM23560v1
Mesorhizobium_sp._LSJC268A00	GCA_000502795.1_Mloti_LSJC268A00
Rhodospirillaceae_bacterium_BRH_c57	GCA_000961745.1_41k
Microcystis_panniformis	GCA_001264245.1_ASM126424v1
Anaerococcus_sp._MT16	GCA_001487145.1_Anaerococcus_rubiinfantis
Geodermatophilaceae_bacterium_URHB0048	GCA_000702465.1_ASM70246v1
Actinomycetales_bacterium_Actino_01	GCA_001602705.1_ASM160270v1
Wolbachia_endosymbiont_of_Cimex_lectularius	GCA_000829315.1_ASM82931v1
Geomicrobium_sp._JCM_19055	GCA_000698185.1_ASM69818v1
Mycobacterium_sp._URHD0025	GCA_000426065.1_ASM42606v1
Saccharibacillus_sacchari	GCA_000585395.1_ASM58539v1
Legionella_maceachernii	GCA_001467845.1_ASM146784v1
Parcubacteria_group_bacterium_GW2011_GWA2_50_10	GCA_001004055.1_ASM100405v1
Deltaproteobacteria_bacterium_SCGC_AAA003-F15	GCA_000484715.1_ASM48471v1
Oenococcus_oeni	GCA_000014385.1_ASM1438v1
Rhizobium_sp._IRBG74	GCA_000499645.1_IRBG74
Synergistales_bacterium_53_16	GCA_001508395.1_ASM150839v1
Vibrio_caribbeanicus	GCA_000165125.2_Vcar_1.0
Acidovorax_temperans	GCA_000935585.1_ASM93558v1
Actinobacteria_bacterium_BACL2_MAG-120813-bin23	GCA_001439025.1_ASM143902v1
Thioalkalivibrio_sp._AKL6	GCA_000376905.1_ASM37690v1
Enterococcus_faecalis	GCA_000415185.1_ASM41518v1
Synechococcus_sp._WH_7803	GCA_000063505.1_ASM6350v1
Erythrobacter_gangjinensis	GCA_001010925.1_ASM101092v1
Enterobacter_sp._BWH64	GCA_001037645.1_Ente_cloa_complex_BWH64_V1
Oceanimonas_sp._GK1	GCA_000243075.1_ASM24307v1
Rhizobium_sp._LMB-1	GCA_000959075.1_ASM95907v1
Nocardia_harenae	GCA_001612885.1_ASM161288v1
Cryomorphaceae_bacterium_BACL22_MAG-120619-bin32	GCA_001439315.1_ASM143931v1
Microgenomates_group_bacterium_GW2011_GWC1_37_8	GCA_000992125.1_ASM99212v1
Prochlorococcus_sp._scB241_526N5	GCA_000634655.1_De_novo_assembly_of_single-cell_genomes
Porphyromonas_sp._KLE_1280	GCA_000700805.1_ASM70080v1
Candidatus_Dorea_massiliensis	GCA_001282705.1_Dorea_massiliensis
Chryseobacterium_sp._OV259	GCA_000745795.1_ASM74579v1
Thioalkalivibrio_sp._ALMg2	GCA_000381145.1_ASM38114v1
Prevotella_sp._P4-76	GCA_000834015.1_ASM83401v1
Coriobacteriaceae_bacterium_68-1-3	GCA_000814825.1_ASM81482v1
Pseudomonas_lutea	GCA_000759445.1_ASM75944v1
Hydrogenobaculum_sp._SHO	GCA_000215065.1_ASM21506v1
Enterococcus_sp._7L76	GCA_000210115.1_ASM21011v1
Burkholderia_glumae	GCA_000022645.2_ASM2264v1
Candidatus_Koribacter_versatilis	GCA_000014005.1_ASM1400v1
Marinobacter_sp._T13-3	GCA_001577575.1_ASM157757v1
Bartonella_tribocorum	GCA_000196435.1_ASM19643v1
Clostridium_sp._CAG_343	GCA_000431335.1_MGS343
Mycobacterium_sp._GA-1331	GCA_001499915.1_ASM149991v1
Staphylococcus_sp._NAM3COL9	GCA_001431205.1_ASM143120v1
Anaerococcus_lactolyticus	GCA_000758765.1_04_NF40_HMP1630v01
Coprobacillus_sp._D7	GCA_000158555.2_Erys_bact_D7_V2
Rhizobium_sp._Root651	GCA_001427625.1_Root651
Devosia_sp._A16	GCA_001402915.1_ASM140291v1
Chryseobacterium_sp._BLS98	GCA_001045445.1_ASM104544v1
Synechococcus_sp._KORDI-49	GCA_000737575.1_ASM73757v1
Smaragdicoccus_niigatensis	GCA_000380645.1_ASM38064v1
Thioalkalivibrio_sp._ALE27	GCA_000377485.1_ASM37748v1
Maribacter_sp._Hel_I_7	GCA_000688315.1_ASM68831v1
Halomonas_xinjiangensis	GCA_000759345.1_ASM75934v1
Veillonella_sp._DORA_A_3_16_22	GCA_001431025.1_VllA_DORA_A_3_16_22_velvet_1.1
Sutterellaceae_bacterium_ND3	GCA_001182045.1_Dakarella_massiliensis
Sediminibacter_sp._Hel_I_10	GCA_000688335.1_ASM68833v1
Desulfobulbus_propionicus	GCA_000186885.1_ASM18688v1
Desulfovibrio_sp._FW1012B	GCA_000177215.2_ASM17721v2
Mycoplasma_auris	GCA_000367765.1_version_1.0
Mastigocladopsis_repens	GCA_000315565.1_ASM31556v1
Porphyromonas_sp._COT-108_OH2963	GCA_000768895.1_ASM76889v1
Rivularia_sp._PCC_7116	GCA_000316665.1_ASM31666v1
Kallipyga_massiliensis	GCA_000311985.1_ASM31198v1
Dechloromonas_denitrificans	GCA_001551835.1_ASM155183v1
Shigella_boydii	GCA_000012025.1_ASM1202v1
Mycoplasma_buteonis	GCA_000733865.1_ASM73386v1
Rhizobium_phaseoli	GCA_000268285.2_RPHCH2410v2
Vibrio_scophthalmi	GCA_000222585.2_ASM22258v1
Thiomicrospira_arctica	GCA_000381085.1_ASM38108v1
Vibrio_proteolyticus	GCA_000467125.1_ASM46712v1
Amphibacillus_jilinensis	GCA_000306965.1_ASM30696v1
Borreliella_valaisiana	GCA_000739475.1_ASM73947v1
Arsenicicoccus_bolidensis	GCA_000426385.1_ASM42638v1
Acidimicrobium_ferrooxidans	GCA_000023265.1_ASM2326v1
Pseudomonas_fluorescens	GCA_000009225.1_ASM922v1
Halotalea_alkalilenta	GCA_000621205.1_ASM62120v1
Pandoraea_sp._SD6-2	GCA_000389825.1_SD6-2_1.0
Burkholderia_sp._MSMB617WGS	GCA_001532025.1_ASM153202v1
Bacillus_panaciterrae	GCA_000430785.1_ASM43078v1
Parcubacteria_bacterium_SCGC_AAA011-G05	GCA_000384695.1_ASM38469v1
Streptococcus_dentisani	GCA_000382805.1_ASM38280v1
Frateuria_sp._Soil773	GCA_001428405.1_Soil773
Nocardia_testacea	GCA_000308775.1_ASM30877v1
Moritella_marina	GCA_000291685.1_ASM29168v1
Nocardiopsis_sp._CNT312	GCA_000515115.1_ASM51511v1
Mycoplasma_fermentans	GCA_000209735.1_ASM20973v1
Candidatus_Puniceispirillum_marinum	GCA_000024465.1_ASM2446v1
Mycoplasma_parvum	GCA_000477415.1_ASM47741v1
Nocardia_vaccinii	GCA_001613305.1_ASM161330v1
Mycobacterium_chlorophenolicum	GCA_001044235.1_ASM104423v1

## Sheet: 10000Mbp
Species	Accession_Info
marine_actinobacterium_MedAcidi-G2B	GCA_000817115.1_ASM81711v1
Clostridiales_bacterium_Firm_03	GCA_001603945.1_ASM160394v1
Planktothrix_prolifica	GCA_000464765.1_NC406_1
Leptospira_meyeri	GCA_000304275.1_gls454017v1.0
Bacillus_stratosphericus	GCA_000353245.1_BStr_LAMA585_V1
Chryseobacterium_sp._OV705	GCA_000799645.1_ASM79964v1
Pararhodospirillum_photometricum	GCA_000284415.2_ASM28441v2
Firmicutes_bacterium_CAG_884	GCA_000433875.1_MGS884
Branchiibius_sp._NY16-3462-2	GCA_001594145.1_ASM159414v1
Wolbachia_endosymbiont_of_Cimex_lectularius	GCA_000829315.1_ASM82931v1
Rhodobacteraceae_bacterium_HLUCCO07	GCA_001314705.1_ASM131470v1
Prochlorococcus_sp._scB243_495L20	GCA_000634215.1_De_novo_assembly_of_single-cell_genomes
Thioclava_pacifica	GCA_000714535.1_SOAPdenovo_v1.05
Komagataeibacter_hansenii	GCA_000164395.1_ASM16439v1
Lysobacter_defluvii	GCA_000423325.1_ASM42332v1
Streptomyces_sp._HmicA12	GCA_000373565.1_ASM37356v1
Limnohabitans_planktonicus	GCA_001270065.1_ASM127006v1
Prevotella_sp._AGR2160	GCA_000424185.1_ASM42418v1
Candidatus_Azambacteria_bacterium_GW2011_GWD2_46_48	GCA_001002715.1_ASM100271v1
Achromobacter_sp._2789STDY5608616	GCA_001299265.1_11861_6_10
Fusobacterium_ulcerans	GCA_000158315.2_Fuso_ulc_ATCC49185_V2
Dysgonomonas_sp._HGC4	GCA_001261715.1_HGC4_v3
Thioalkalivibrio_sp._AKL12	GCA_000377925.1_ASM37792v1
Sulfurovum_sp._1812E	GCA_001595645.1_ASM159564v1
Streptococcus_sp._DD13	GCA_001578875.1_ASM157887v1
Persephonella_sp._KM09-Lau-8	GCA_000703085.1_ASM70308v1
Carnobacterium_sp._CP1	GCA_001483965.1_ASM148396v1
Candidatus_Daviesbacteria_bacterium_GW2011_GWB1_41_15	GCA_000996555.1_ASM99655v1
Thioalkalivibrio_sp._ALJ1	GCA_000745395.1_ASM74539v1
Leptotrichia_hofstadii	GCA_000162955.1_ASM16295v1
Psychrobacter_sp._JCM_18901	GCA_000586435.1_ASM58643v1
Pseudomonas_sp._Root68	GCA_001427765.1_Root68
Sandaracinus_amylolyticus	GCA_000737325.2_ASM73732v2
Ensifer_sp._ZNC0028	GCA_000799055.1_ZNC0028.1
Streptomyces_sp._NRRL_WC-3604	GCA_001509785.1_ASM150978v1
Ahrensia_marina	GCA_001293565.1_ASM129356v1
Thiobacillus_thioparus	GCA_000373385.1_ASM37338v1
Shewanella_putrefaciens	GCA_000016585.1_ASM1658v1
Bacteroides_sp._CAG_709	GCA_000434935.1_MGS709
Candidatus_Wolfebacteria_bacterium_GW2011_GWE2_44_13	GCA_001000675.1_ASM100067v1
Desulfatibacillum_alkenivorans	GCA_000021905.1_ASM2190v1
Thermanaerovibrio_acidaminovorans	GCA_000024905.1_ASM2490v1
Acidovorax_sp._Leaf76	GCA_001422065.1_Leaf76
Bradyrhizobium_sp._URHA0013	GCA_000518345.1_ASM51834v1
gamma_proteobacterium_SCGC_AAA076-D02	GCA_000384895.1_ASM38489v1
Microgenomates_bacterium_DG_75	GCA_001303005.1_ASM130300v1
Candidatus_Collierbacteria_bacterium_GW2011_GWF1_44_12	GCA_001000565.1_ASM100056v1
Anaerotruncus_colihominis	GCA_000154565.1_ASM15456v1
Verrucomicrobia_bacterium_SCGC_AAA164-L15	GCA_000285795.3_ASM28579v3
Desulfomicrobium_escambiense	GCA_000428825.1_ASM42882v1
Rhizobacter_sp._Root16D2	GCA_001428145.1_Root16D2
Corynebacterium_terpenotabidum	GCA_000418365.1_ASM41836v1
Desulfotomaculum_sp._46_80	GCA_001508995.1_ASM150899v1
Sulfurovum_sp._FS08-3	GCA_000830175.1_ASM83017v1
Bacillus_trypoxylicola	GCA_001590785.1_ASM159078v1
Bordetella_pertussis	GCA_000193515.2_ASM19351v2
Exiguobacterium_sp._8-11-1	GCA_000438555.1_V1
Flavobacteria_bacterium_MS024-2A	GCA_000173095.1_ASM17309v1
Streptomyces_puniceus	GCA_000718695.1_ASM71869v1
Acinetobacter_sp._Ver3	GCA_000632455.1_AcinetoVer3_1.0
Pseudomonas_sp._MRSN12121	GCA_000931465.1_ASM93146v1
Geobacillus_sp._CAMR5420	GCA_000691465.1_CAMR5420assem6
Staphylococcus_schweitzeri	GCA_000751735.1_Sa_FSCB1B
Pontibacillus_litoralis	GCA_000775615.1_ASM77561v1
Sphingomonas_sp._CCH18-B1	GCA_001555895.1_ASM155589v1
Veillonellaceae_bacterium_DNF00626	GCA_001553355.1_ASM155335v1
Necropsobacter_massiliensis	GCA_000827595.1_Necropsobacter_senegalensis_FF6
Capnocytophaga_haemolytica	GCA_001553545.1_ASM155354v1
Candidatus_Roizmanbacteria_bacterium_GW2011_GWC2_34_23	GCA_000990305.1_ASM99030v1
Blattabacterium_punctulatus	GCA_000236405.1_ASM23640v1
Altererythrobacter_marensis	GCA_001028625.1_ASM102862v1
Ectothiorhodospira_sp._PHS-1	GCA_000225005.2_PHS-1-454
Prevotella_sp._oral_taxon_299	GCA_000163055.2_ASM16305v2
Xanthomonadaceae_bacterium_JGI_0001002-D18	GCA_000464315.1_ASM46431v1
Synergistales_bacterium_57_84	GCA_001508975.1_ASM150897v1
Phycicoccus_sp._Root101	GCA_001426245.1_Root101
alpha_proteobacterium_LLX12A	GCA_000335755.1_LLX12A.1.0
Mesorhizobium_sp._LSHC412B00	GCA_000503035.1_Mloti_LSHC412B00
Candidatus_Curtissbacteria_bacterium_GW2011_GWC2_41_21	GCA_000996865.1_ASM99686v1
Pseudomonas_sp._ICMP_19500	GCA_001467145.1_ASM146714v1
Providencia_rettgeri	GCA_000314835.2_ASM31483v2
bacteria_symbiont_BFo1_of_Frankliniella_occidentalis	GCA_001078075.1_ASM107807v1
Paenibacillus_sp._Root52	GCA_001426865.1_Root52
Brevundimonas_sp._DS20	GCA_001310255.1_ASM131025v1
Salinibacter_sp._J07SB67	GCA_000416125.1_J07AB_Salin_021412
Streptomyces_endus	GCA_001553475.1_ASM155347v1
Pseudoalteromonas_atlantica	GCA_000014225.1_ASM1422v1
Prochlorococcus_sp._scB241_528P14	GCA_000634135.1_De_novo_assembly_of_single-cell_genomes
Brucella_canis	GCA_000018525.1_ASM1852v1
Spiroplasma_litorale	GCA_001267155.1_ASM126715v1
Firmicutes_bacterium_CAG_194	GCA_000432915.1_MGS194
Salinibacillus_aidingensis	GCA_000400005.1_GS_De_Novo_Assembler
Dickeya_sp._DW_0440	GCA_000406285.1_DXXDW0440_1.0
Caulobacter_sp._AP07	GCA_000281955.1_Caulobacter.strAP07_v1.0
Agrobacterium_fabrum	GCA_000092025.1_ASM9202v1
Rhodobacter_sp._SW2	GCA_000176015.1_ASM17601v1
_Clostridium_propionicum	GCA_001561955.1_ASM156195v1
Corynebacterium_sp._KPL1989	GCA_000477955.1_Cory_sp_KPL1989_V1
Desulfosporosinus_sp._OT	GCA_000224515.2_ASM22451v1
Cylindrospermum_stagnale	GCA_000317535.1_ASM31753v1
Synechococcus_sp._KORDI-52	GCA_000737595.1_ASM73759v1
Actinobacteria_bacterium_BACL4_MAG-120820-bin23	GCA_001437855.1_ASM143785v1
Microbacterium_sp._MRS-1	GCA_000585455.1_Denovo_assembly
Candidatus_Collierbacteria_bacterium_GW2011_GWA1_42_60	GCA_000997565.1_ASM99756v1
Exiguobacterium_antarcticum	GCA_000299435.1_ASM29943v1
Rickettsia_argasii	GCA_000965185.1_ASM96518v1
Methylobacterium_sp._Leaf119	GCA_001422935.1_Leaf119
Leptolyngbya_sp._PCC_7376	GCA_000316605.1_ASM31660v1
Parcubacteria_group_bacterium_GW2011_GWB1_35_5	GCA_000990895.1_ASM99089v1
Clostridium_sp._CAG_465	GCA_000433755.1_MGS465
Opitutaceae_bacterium_TAV1	GCA_000243495.3_ASM24349v3
Pseudoclavibacter_faecalis	GCA_000381765.1_ASM38176v1
Bacillus_cihuensis	GCA_000504145.1_SOAPdenovo_for_version2.04_of_Bacillus_sp._FJAT-14515_genome
Streptosporangium_roseum	GCA_000024865.1_ASM2486v1
Gloeobacter_violaceus	GCA_000011385.1_ASM1138v1
Verrucomicrobia_bacterium_Verruco_03	GCA_001604605.1_ASM160460v1
Xanthomonas_cassavae	GCA_000454545.1_20120625
Sideroxydans_lithotrophicus	GCA_000025705.1_ASM2570v1
Aestuariivita_boseongensis	GCA_001262635.1_ASM126263v1
Shewanella_loihica	GCA_000016065.1_ASM1606v1
Nocardia_xishanensis	GCA_001613365.1_ASM161336v1
Streptomyces_sp._DvalAA-83	GCA_000382745.1_ASM38274v1
Thioclava_indica	GCA_000714545.1_SOAPdenovo_v1.05
Streptomyces_kanasensis	GCA_001484625.1_ASM148462v1
Paraburkholderia_bryophila	GCA_000383275.1_ASM38327v1
Lactobacillus_kisonensis	GCA_000242275.1_ASM24227v1
Streptomyces_collinus	GCA_000444875.1_ASM44487v1
Candidatus_Moranbacteria_bacterium_GW2011_GWF2_36_839	GCA_000991935.1_ASM99193v1
Spirosoma_spitsbergense	GCA_000374085.1_ASM37408v1
Mesorhizobium_sp._LSJC269B00	GCA_000502815.1_Mloti_LSJC269B00
Chloroflexi_bacterium_OLB13	GCA_001567485.1_ASM156748v1
Selenomonas_sp._ND2010	GCA_000702005.1_ASM70200v1
Chelatococcus_daeguensis	GCA_001619665.1_ASM161966v1
Caldisericum_exile	GCA_000284335.1_ASM28433v1
Candidatus_Kinetoplastibacterium_oncopeltii	GCA_000340865.1_ASM34086v1
Morococcus_cerebrosus	GCA_000813705.1_ASM81370v1
Streptomyces_sp._NRRL_WC-3703	GCA_000718815.1_ASM71881v1
Candidatus_Kaiserbacteria_bacterium_GW2011_GWA2_49_19	GCA_001003845.1_ASM100384v1
Bradyrhizobium_diazoefficiens	GCA_000011365.1_ASM1136v1
Burkholderia_sp._Bp5365	GCA_001513745.1_ASM151374v1
Carboxydothermus_ferrireducens	GCA_000427565.1_ASM42756v1
Clostridiales_bacterium_DTU035	GCA_001513255.1_ASM151325v1
candidate_division_TM6_bacterium_GW2011_GWE2_41_16	GCA_000996695.1_ASM99669v1
Acinetobacter_sp._ANC_3880	GCA_000369845.1_Acin_sp_ANC_3880_V1
Rhodospirillaceae_bacterium_BRH_c57	GCA_000961745.1_41k
Corynebacterium_sp._KPL1814	GCA_000478175.1_Cory_sp_KPL1814_V1
Corynebacterium_sp._NML_130206	GCA_001412085.1_ASM141208v1
Streptomyces_zinciresistens	GCA_000225525.2_ASM22552v1
Dickeya_dianthicola	GCA_000365305.1_DDI453_v1.0
Williamsia_sp._D3	GCA_000506245.1_Williamsia_D3
Bacillus_sp._FJAT-27231	GCA_001183975.1_ASM118397v1
Synechococcus_sp._PCC_7502	GCA_000317085.1_ASM31708v1
Ralstonia_sp._A12	GCA_000801955.1_ASM80195v1
Thermotoga_neapolitana	GCA_000018945.1_ASM1894v1
Nocardioides_sp._Soil774	GCA_001428125.1_Soil774
Knoellia_flava	GCA_000768675.1_ASM76867v1
Mycobacterium_brisbanense	GCA_001570425.1_ASM157042v1
Glaciecola_punicea	GCA_000252165.2_ASM25216v2
Streptomyces_sp._LaPpAH-108	GCA_000373625.1_ASM37362v1
Chryseobacterium_sp._StRB126	GCA_000829375.1_ASM82937v1
Streptomyces_sp._XY593	GCA_001279885.1_ASM127988v1
Vibrio_sp._JCM_18904	GCA_000695035.1_ASM69503v1
Corynebacterium_doosanense	GCA_000767055.1_ASM76705v1
Collimonas_arenae	GCA_000786695.1_ASM78669v1
Mycoplasma_spumans	GCA_000620005.1_ASM62000v1
Aeromicrobium_sp._Leaf272	GCA_001422865.1_Leaf272
Aminicenantes_bacterium_SCGC_AAA252-P19	GCA_000405285.1_ASM40528v1
Pannonibacter_phragmitetus	GCA_001484065.1_ASM148406v1
Bordetella_petrii	GCA_000067205.1_ASM6720v1
Bradyrhizobium_sp._Leaf396	GCA_001424605.1_Leaf396
Gordonia_effusa	GCA_000241305.2_ASM24130v2
Synechococcus_sp._CB0205	GCA_000179255.1_ASM17925v1
Lacticigenium_naphtae	GCA_000425865.1_ASM42586v1
Novosphingobium_sp._PP1Y	GCA_000253255.1_ASM25325v1
Variovorax_sp._WDL1	GCA_001541225.1_ASM154122v1
Gracilibacteria_bacterium_JGI_0000069-K10	GCA_000404985.1_ASM40498v1
Methylobacterium_sp._10	GCA_000519085.1_ASM51908v1
Nocardia_alba	GCA_001612665.1_ASM161266v1
Rhizobium_sp._Root491	GCA_001427205.1_Root491
Candidatus_Woesebacteria_bacterium_GW2011_GWC2_31_9	GCA_000989425.1_ASM98942v1
Nocardia_sp._BMG51109	GCA_000526215.1_ASM52621v1
Polaribacter_sp._MED152	GCA_000152945.2_ASM15294v2
Staphylococcus_haemolyticus	GCA_000009865.1_ASM986v1
Verrucomicrobia_bacterium_SCGC_AAA164-E04	GCA_000383715.1_ASM38371v1
Candidatus_Cloacimonas_acidaminovorans	GCA_000146065.1_ASM14606v1
Actinomadura_kijaniata	GCA_001552175.1_ASM155217v1
Actinobacteria_bacterium_IMCC26207	GCA_001025035.1_ASM102503v1
Synergistales_bacterium_Syner_01	GCA_001604435.1_ASM160443v1
Prochlorococcus_sp._scB245a_518O7	GCA_000635135.1_De_novo_assembly_of_single-cell_genomes
Parvimonas_sp._KA00067	GCA_001553085.1_ASM155308v1
Actinobacillus_ureae	GCA_000188255.1_ASM18825v1
Pseudoalteromonas_sp._H71	GCA_001468485.1_ASM146848v1
Thermomonospora_curvata	GCA_000024385.1_ASM2438v1
Yersinia_similis	GCA_000582515.1_ASM58251v1
Prochlorococcus_sp._scB245a_519O11	GCA_000635775.1_De_novo_assembly_of_single-cell_genomes
Prevotella_intermedia	GCA_000261025.1_ASM26102v1
Thioalkalivibrio_sp._AKL6	GCA_000376905.1_ASM37690v1
Gracilibacillus_sp._JCM_18860	GCA_001315305.1_ASM131530v1
Leifsonia_sp._109	GCA_000380665.1_ASM38066v1
Helicobacter_sp._MIT_05-5294	GCA_000765675.1_ASM76567v1
Bacillus_sp._J33	GCA_000518885.1_ASM51888v1
candidate_division_WWE3_bacterium_GW2011_GWB1_42_6	GCA_000993985.2_ASM99398v2
Candidatus_Saccharibacteria_bacterium_GW2011_GWC2_48_9	GCA_001003725.1_ASM100372v1
Arthrospira_sp._TJSD091	GCA_000974245.1_ASM97424v1
Pseudoxanthomonas_dokdonensis	GCA_001431405.1_ASM143140v1
Oceaniovalibus_guishaninsula	GCA_000299575.1_ASM29957v1
Streptococcus_urinalis	GCA_000188055.3_ASM18805v3
Clostridiales_bacterium_DTU023	GCA_001512945.1_ASM151294v1
Acidovorax_sp._Root275	GCA_001428965.1_Root275
Dermacoccus_sp._CCH12-B7	GCA_001556055.1_ASM155605v1
Rhodococcus_sp._Leaf225	GCA_001426145.1_Leaf225
Pseudomonas_frederiksbergensis	GCA_000802155.2_ASM80215v2
Prochlorococcus_sp._scB241_527E15	GCA_000634675.1_De_novo_assembly_of_single-cell_genomes
Enterobacter_sp._MGH_14	GCA_000474785.1_Ente_cloa_complex_MGH_14_V1_PacBio
Geobacter_sp._M21	GCA_000023645.1_ASM2364v1
Bacillus_sp._5B6	GCA_000259405.1_ASM25940v1
Ruminococcus_sp._A254.MGS-108	GCA_000980315.1_ASM98031v1
Candidatus_Poribacteria_sp._WGA-4G	GCA_000364585.1_ASM36458v1
Streptomyces_sp._NRRL_WC-3719	GCA_000725715.1_Doro.v1.0
Erythrobacter_gangjinensis	GCA_001010925.1_ASM101092v1
Candidatus_Uhrbacteria_bacterium_GW2011_GWE2_40_58	GCA_000994735.1_ASM99473v1
Acinetobacter_sp._UNC436CL71CviS28	GCA_000620525.1_ASM62052v1
Mycobacterium_sp._GA-1331	GCA_001499915.1_ASM149991v1
Methylosinus_trichosporium	GCA_000178815.2_ASM17881v2
candidate_division_WS6_bacterium_GW2011_GWF2_33_92	GCA_000990125.1_ASM99012v1
Prochlorococcus_sp._scB241_526B17	GCA_000633975.1_De_novo_assembly_of_single-cell_genomes
Actinoalloteichus_spitiensis	GCA_000239155.2_ASM23915v2
Mycoplasma_felis	GCA_000701865.1_ASM70186v1
Chromobacterium_subtsugae	GCA_001020585.1_ASM102058v1
Bacteroides_sp._D20	GCA_000162215.1_ASM16221v1
_Clostridium_sticklandii	GCA_000196455.1_ASM19645v1
Marinimicrobia_bacterium_TCS52	GCA_001577215.1_ASM157721v1
Enterobacter_asburiae	GCA_000224675.1_ASM22467v1
Gallaecimonas_pentaromativorans	GCA_001247655.1_ASM124765v1
Aquamicrobium_defluvii	GCA_000585625.1_Aqudef_v9
Pasteurella_bettyae	GCA_000262245.1_ASM26224v1
Fervidibacteria_bacterium_JGI_0000001-D5	GCA_000397785.1_ASM39778v1
Candidatus_Azambacteria_bacterium_GW2011_GWC1_46_13	GCA_001002245.1_ASM100224v1
Edwardsiella_sp._LADL05-105	GCA_001186215.1_ASM118621v1
Streptomyces_sp._96-12	GCA_001550315.1_ASM155031v1
Eubacterium_plexicaudatum	GCA_000364225.1_Euba_plex_ASF492_V1
Prochlorococcus_sp._MIT_0801	GCA_000757865.1_ASM75786v1
Vibrio_rumoiensis	GCA_000286955.1_Vib-1S-45
Mycoplasma_fermentans	GCA_000209735.1_ASM20973v1
Candidatus_Peregrinibacteria_bacterium_GW2011_GWC2_39_14	GCA_000993595.1_ASM99359v1
Methylotenera_sp._G11	GCA_000799735.1_ASM79973v1
Colwellia_sp._Phe_37	GCA_001566895.1_ASM156689v1
Cardiobacterium_hominis	GCA_000160655.1_ASM16065v1
Sphingobacterium_paucimobilis	GCA_000416985.1_23.k55
Microgenomates_group_bacterium_GW2011_GWC1_44_37	GCA_000998105.1_ASM99810v1
Lachnospiraceae_bacterium_A4	GCA_000403215.2_Lach_bact_A4_V1
Sphingobium_abikonense	GCA_001598335.1_ASM159833v1
Parcubacteria_group_bacterium_GW2011_GWE2_43_12	GCA_000998975.1_ASM99897v1
Achromobacter_sp._2789STDY5608622	GCA_001299095.1_11861_6_16
candidate_division_WS6_bacterium_GW2011_GWB1_33_6	GCA_000990085.1_ASM99008v1
Pseudoalteromonas_sp._A2	GCA_000738935.1_ASM73893v1
Roseburia_intestinalis_CAG_13	GCA_000435135.1_MGS13
Paenibacillus_sp._A9	GCA_000346635.1_Paenibacillus_A9
Prevotella_copri	GCA_000157935.1_ASM15793v1
Parcubacteria_bacterium_SCGC_AAA040-L21	GCA_000397965.1_ASM39796v1
Bacillus_sp._JCM_19047	GCA_000576365.1_ASM57636v1
Arthrobacter_sp._I3	GCA_000520575.1_Ai3DRAFT
Sphingobium_sp._SYK-6	GCA_000283515.1_ASM28351v1
Leisingera_sp._ANG-Vp	GCA_000813725.1_ASM81372v1
Lactobacillus_gorillae	GCA_001293735.1_LgorillaeKZ01T_1.0
Frateuria_sp._Soil773	GCA_001428405.1_Soil773
Xanthomonas_translucens	GCA_001021935.1_ASM102193v1
Corynebacterium_pyruviciproducens	GCA_000411375.1_Cory_pyru_17730_V1
Brevibacillus_choshinensis	GCA_001420695.1_ASM142069v1
Lactobacillus_kullabergensis	GCA_000967195.1_ASM96719v1
SAR86_cluster_bacterium_BACL1_MAG-120619-bin26	GCA_001438095.1_ASM143809v1
Bacillus_thuringiensis	GCA_000497525.2_ASM49752v2
Chloroflexi_bacterium_oral_taxon_439	GCA_000406785.1_Chl1-2
Paraburkholderia_rhizoxinica	GCA_000198775.1_ASM19877v1
Planktothricoides_sp._SR001	GCA_001276715.1_ASM127671v1
Corynebacterium_xerosis	GCA_000988235.1_ASM98823v1
Kosmotoga_pacifica	GCA_001027025.1_ASM102702v1
Leptospira_weilii	GCA_000332415.2_gls454060v02
Bifidobacterium_callitrichos	GCA_000741175.1_Bifcal
Eubacterium_dolichum_CAG_375	GCA_000437615.1_MGS375
Aeromicrobium_marinum	GCA_000160775.2_ASM16077v2
Betaproteobacteria_bacterium_Ga0077526	GCA_001464765.1_Betaproteobacteria_bacterium_Ga0077526
Clostridiales_bacterium_DTU069	GCA_001512485.1_ASM151248v1
Candidatus_Arcanobacter_lacustris	GCA_000970895.1_ASM97089v1
Ferrimonas_marina	GCA_001571125.1_ASM157112v1
Syntrophorhabdus_aromaticivorans	GCA_000512235.1_ASM51223v1
Candidatus_Kaiserbacteria_bacterium_GW2011_GWB1_52_6	GCA_001004425.1_ASM100442v1
Bifidobacterium_thermophilum	GCA_000347695.1_ASM34769v1
Entomoplasmatales_bacterium_Tener_02	GCA_001604505.1_ASM160450v1
Variovorax_boronicumulans	GCA_001591345.1_ASM159134v1
Streptococcus_sp._GMD5S	GCA_000298715.2_ASM29871v2
Hoeflea_phototrophica	GCA_000154705.2_ASM15470v2
Firmicutes_bacterium_CAG_341	GCA_000434995.1_MGS341
Thalassospira_sp._GB04J01	GCA_000751115.2_Thalassospira_GB04J01
Sphingopyxis_sp._H073	GCA_001468395.1_ASM146839v1
Comamonadaceae_bacterium_URHA0028	GCA_000426125.1_ASM42612v1
actinobacterium_SCGC_AAA278-I18	GCA_000378865.1_ASM37886v1
Lactobacillus_sp._N15.MGS-260	GCA_000980425.1_ASM98042v1
Phascolarctobacterium_sp._CAG_207	GCA_000436295.1_MGS207
Sulfurihydrogenibium_azorense	GCA_000021545.1_ASM2154v1
Armatimonadetes_bacterium_JGI_0000077-K19	GCA_000404425.1_ASM40442v1
Acetohalobium_arabaticum	GCA_000144695.1_ASM14469v1
Candidatus_Sulcia_muelleri	GCA_001447915.1_ASM144791v1
alpha_proteobacterium_3107	GCA_001483205.1_ASM148320v1
Parcubacteria_group_bacterium_GW2011_GWC1_38_17	GCA_000992505.1_ASM99250v1
beta_proteobacterium_CB	GCA_000342265.1_ASM34226v1
Betaproteobacteria_bacterium_SG8_40	GCA_001304425.1_ASM130442v1
Actinomyces_sp._oral_taxon_181	GCA_000318335.2_ASM31833v2
Sphingomonas_sp._Leaf33	GCA_001421785.1_Leaf33
Enterobacter_sp._MGH128	GCA_001037745.1_Ente_cloa_complex_MGH128_V1
Microgenomates_group_bacterium_GW2011_GWC1_47_20	GCA_001002035.1_ASM100203v1
Ehrlichia_canis	GCA_000012565.1_ASM1256v1
Peptococcaceae_bacterium_BRH_c23	GCA_000961805.1_41k
Microbacterium_enclense	GCA_001456955.1_ASM145695v1
Sedimenticola_thiotaurini	GCA_001007875.1_ASM100787v1
Acinetobacter_sp._DUT-2	GCA_001581975.1_ASM158197v1
Calditerrivibrio_nitroreducens	GCA_000183405.1_ASM18340v1
Methylobacterium_sp._Leaf112	GCA_001423295.1_Leaf112
Streptomyces_sp._CNT302	GCA_000377525.1_ASM37752v1
Teredinibacter_sp._1162T.S.0a.05	GCA_000964245.1_ASM96424v1
Streptococcus_caballi	GCA_000379985.1_ASM37998v1
Synechococcus_sp._GFB01	GCA_001039265.1_ASM103926v1
Parcubacteria_bacterium_34_609	GCA_001508405.1_ASM150840v1
Klebsiella_sp._KGM-IMP216	GCA_001443245.1_ASM144324v1
Clostridium_colicanis	GCA_000371465.1_Clos_coli_209318_V1
Anaerococcus_senegalensis	GCA_000321005.2_ASM32100v2
Psychroflexus_torquis	GCA_000153485.2_ASM15348v2
Azospirillum_sp._CAG_239	GCA_000436375.1_MGS239
Actinomyces_sp._SD1	GCA_001457875.1_Actinomyces_ihumii
Agrobacterium_larrymoorei	GCA_000518585.1_ASM51858v1
Thioalkalivibrio_sp._ALJ9	GCA_000380585.1_ASM38058v1
Clostridium_pasteurianum	GCA_000389635.1_ASM38963v1
Candidatus_Levybacteria_bacterium_GW2011_GWA1_39_11	GCA_000993335.1_ASM99333v1
Candidatus_Pacebacteria_bacterium_GW2011_GWB1_47_8	GCA_001003265.1_ASM100326v1
Devosia_psychrophila	GCA_000971275.1_ASM97127v1
Brachyspira_hyodysenteriae	GCA_000383255.1_ASM38325v1
Sulfurospirillum_sp._SCADC	GCA_000743525.1_ASM74352v1
Butyrivibrio_sp._VCB2006	GCA_000420945.1_ASM42094v1
Lebetimonas_sp._JH369	GCA_000522965.1_LebetimonasJH369
Pediococcus_parvulus	GCA_001437265.1_ASM143726v1
Raoultella_planticola	GCA_000735435.1_GRPL_DRAFTv1
Planctomycetes_bacterium_DG_20	GCA_001302675.1_ASM130267v1
Ignavibacterium_album	GCA_000258405.1_ASM25840v1
Psychrobacter_sp._TB2	GCA_000508345.1_PsyTB2_v1.0
Mycoplasma_sp._CAG_877	GCA_000433455.1_MGS877
Afipia_sp._OHSU_I-uncloned	GCA_000497615.1_OHSU_J_uncloned
Pseudomonas_koreensis	GCA_001605965.1_ASM160596v1
Enterobacter_sp._GN02283	GCA_001023305.1_ASM102330v1
Synechococcus_sp._PCC_7002	GCA_000019485.1_ASM1948v1
Leisingera_sp._ANG-M1	GCA_000813745.1_ASM81374v1
Hymenobacter_sp._DG5B	GCA_001507645.1_ASM150764v1
Candidatus_Moranbacteria_bacterium_GW2011_GWE1_36_7	GCA_000991815.1_ASM99181v1
Lysobacter_dokdonensis	GCA_000770795.1_ASM77079v1
Caldanaerobius_polysaccharolyticus	GCA_000427425.1_ASM42742v1
Nocardioidaceae_bacterium_Broad-1	GCA_000192415.1_Noca_bact_Broad_1_V1
Lactobacillus_lindneri	GCA_001311115.1_ASM131111v1
Pandoraea_pulmonicola	GCA_000815105.1_ASM81510v1
Paracoccus_sp._361	GCA_000967825.1_ASM96782v1
Yersinia_ruckeri	GCA_000964565.1_ASM96456v1
Lactococcus_sp._DD01	GCA_001578715.1_ASM157871v1
Domibacillus_tundrae	GCA_000970675.1_ASM97067v1
Mycoplasma_buteonis	GCA_000733865.1_ASM73386v1
Aeromonas_encheleia	GCA_000819825.1_PRJEB7027
Cellulomonas_fimi	GCA_000212695.1_ASM21269v1
Burkholderia_sp._LA-2-3-30-S1-D2	GCA_001523915.1_ASM152391v1
Francisella_guangzhouensis	GCA_000815225.1_ASM81522v1
Elizabethkingia_sp._BM10	GCA_000955665.1_ASM95566v1
Ferrovum_sp._JA12	GCA_001431705.1_FMY
Candidatus_Accumulibacter_sp._BA-93	GCA_000585075.1_capba93
Enterococcus_italicus	GCA_000185365.1_ASM18536v1
Pseudomonas_sp._Chol1	GCA_000306015.1_ASM30601v1
Commensalibacter_intestini	GCA_000231445.2_ASM23144v1
Streptomyces_purpeochromogenes	GCA_000717965.1_ASM71796v1
Thiorhodospira_sibirica	GCA_000227725.2_ASM22772v1
Anaplasma_phagocytophilum	GCA_000013125.1_ASM1312v1
Dialister_invisus_CAG_218	GCA_000433275.1_MGS218
Pseudobutyrivibrio_sp._LB2011	GCA_000701765.1_ASM70176v1
Vitellibacter_vladivostokensis	GCA_000952855.1_ASM95285v1
Olsenella_sp._DNF00959	GCA_001553055.1_ASM155305v1
Candidatus_Moranbacteria_bacterium_GW2011_GWC1_45_18	GCA_001001525.1_ASM100152v1
Pseudomonas_sp._NBRC_111130	GCA_001320485.1_ASM132048v1
Paucisalibacillus_globulus	GCA_000482485.1_ASM48248v1
Candidatus_Woesebacteria_bacterium_GW2011_GWB1_39_10	GCA_000993205.1_ASM99320v1
Marinimicrobia_bacterium_JGI_0000113-D11	GCA_000494725.1_ASM49472v1
Thioalkalivibrio_sp._ALJT	GCA_000381825.1_ASM38182v1
Cloacimonetes_bacterium_JGI_OTU-3	GCA_000494045.1_Cloacimonetes_bacterium_OTU_3
Staphylococcus_massiliensis	GCA_000298075.1_ASM29807v1
Devosia_soli	GCA_000970455.1_ASM97045v1
Desulfovibrio_acrylicus	GCA_000422525.1_ASM42252v1
Bacillus_sp._JCM_19045	GCA_000576325.1_ASM57632v1
Bizionia_argentinensis	GCA_000224335.2_BizArg_1.0
Jeotgalibacillus_malaysiensis	GCA_000818095.1_ASM81809v1
Niveispirillum_irakense	GCA_000429645.1_ASM42964v1
Shigella_sp._SF-2015	GCA_000168075.1_ASM16807v1
Treponema_maltophilum	GCA_000413055.1_Trep_malt_ATCC_51939_V1
Gammaproteobacteria_bacterium_SG8_31	GCA_001303285.1_ASM130328v1
Mycobacterium_sp._URHD0025	GCA_000426065.1_ASM42606v1
Desulfovibrio_sp._X2	GCA_000422205.1_Desulfococcus_X2_v1.0
Thermincola_ferriacetica	GCA_001263415.1_ASM126341v1
Prochlorococcus_sp._W10	GCA_000291845.1_ProW10_v1.0
Butyrivibrio_sp._AE2032	GCA_000702965.1_ASM70296v1
Actinomyces_meyeri	GCA_001262055.1_ASM126205v1
Bacillus_sp._17376	GCA_000498695.1_AUBTEML1
Streptococcus_sp._oral_taxon_431	GCA_001553685.1_ASM155368v1
Bacillus_vietnamensis	GCA_000723905.1_PRJEB5512_assembly_1
Corynebacterium_casei	GCA_000550785.1_ASM55078v1
Arthrobacter_sp._Soil762	GCA_001428335.1_Soil762
Syntrophobotulus_glycolicus	GCA_000190635.1_ASM19063v1
Acinetobacter_sp._Ag2	GCA_001005515.1_ASM100551v1
Fibrobacteria_bacterium_GUT31	GCA_001462225.1_ASM146222v1
Confluentimicrobium_sp._EMB200-NS6	GCA_001305615.1_ASM130561v1
Gemmatimonas_sp._SM23_52	GCA_001303825.1_ASM130382v1
Butyrivibrio_sp._AE3006	GCA_000424165.1_ASM42416v1
Tissierellia_bacterium_S7-1-4	GCA_000758845.1_04_NF40_HMP1634v01
Porphyromonadaceae_bacterium_KA00676	GCA_001553165.1_ASM155316v1
Streptococcus_sp._1171_SSPC	GCA_001069335.1_ASM106933v1
Microbacterium_sp._CH12i	GCA_000685355.1_Microbacteriumx4
Thauera_sp._63	GCA_000310165.2_ASM31016v2
Nitrosomonas_communis	GCA_001007935.1_ASM100793v1
Pseudohongiella_spirulinae	GCA_001444425.1_ASM144442v1
Lachnospiraceae_bacterium_P6B14	GCA_000687695.1_ASM68769v1
Acidaminococcus_sp._HPA0509	GCA_000411395.1_Acid_sp_HPA0509_V1
Atopobium_sp._BS2	GCA_000565075.1_AspBS2v1.0
Marinimicrobia_bacterium_TCS56	GCA_001577055.1_ASM157705v1
candidate_division_CPR2_bacterium_GW2011_GWC1_39_9	GCA_000995565.1_ASM99556v1
Aminicenantes_bacterium_SCGC_AAA252-D06	GCA_000405305.1_ASM40530v1
Methylobacterium_sp._Leaf108	GCA_001423265.1_Leaf108
Gracilibacillus_halophilus	GCA_000359605.1_ASM35960v1
Pelosinus_sp._HCF1	GCA_000317005.1_Hcf1DRAFT
Aquamicrobium_sp._SK-2	GCA_000971495.1_ASM97149v1
Prochlorococcus_sp._MIT_0603	GCA_000760215.1_ASM76021v1
Parcubacteria_group_bacterium_GW2011_GWD2_38_11	GCA_000992325.1_ASM99232v1
Acetobacter_ghanensis	GCA_001499675.1_Acetobacter_ghanensis
Brucella_sp._F5_06	GCA_000370985.1_Bruc_sp_F5_06_V1
Acholeplasma_palmae	GCA_000968055.1_ASM96805v1
Microgenomates_group_bacterium_GW2011_GWC1_39_12	GCA_000993445.1_ASM99344v1
Deinococcus_murrayi	GCA_000482805.1_ASM48280v1
Methyloferula_stellata	GCA_000385335.1_ASM38533v1
Streptomyces_fulvoviolaceus	GCA_000718165.1_ASM71816v1
Cellulomonas_sp._KRMCY2	GCA_000526515.1_ASM52651v1
Myxococcus_hansupus	GCA_000280925.3_ASM28092v3
Cupriavidus_pauculus	GCA_000974605.1_ASM97460v1
Myroides_odoratus	GCA_000243275.1_ASM24327v1
Burkholderia_sp._ABCPW_111	GCA_000773065.1_BCW_31
Candidatus_Jorgensenbacteria_bacterium_GW2011_GWA1_48_11	GCA_001003475.1_ASM100347v1
Limnohabitans_sp._2KL-3	GCA_001269405.1_2KL-3.a1
Moritella_marina	GCA_000291685.1_ASM29168v1
Clostridium_sp._CAG_169	GCA_000435195.1_MGS169
Aquimarina_latercula	GCA_000430645.1_ASM43064v1
Massilia_sp._9096	GCA_000745265.1_ASM74526v1
Psychrobacter_cryohalolentis	GCA_000013905.1_ASM1390v1
Candidatus_Streptomyces_massiliensis	GCA_000820785.1_Streptomyces_massiliensis_AP10
Leptolyngbya_sp._KIOST-1	GCA_000763385.1_ASM76338v1
Serratia_sp._Ag1	GCA_000743355.1_ASM74335v1
Azoarcus_sp._KH32C	GCA_000349945.1_ASM34994v1
Acinetobacter_haemolyticus	GCA_000369065.1_Acin_haem_CIP_64_3_V1
Demequina_globuliformis	GCA_000975155.1_ASM97515v1
Desulfovibrio_sp._TomC	GCA_000801335.2_ASM80133v2
Sphingobium_chungbukense	GCA_001005725.1_ASM100572v1
Methylomicrobium_album	GCA_000214275.3_ASM21427v3
Oceanospirillum_maris	GCA_000422865.1_ASM42286v1
bacterium_endosymbiont_of_Mortierella_elongata_FMR23-6	GCA_000775775.1_ac_endosymbM.elongata_FMR23-6_01
Marinithermus_hydrothermalis	GCA_000195335.1_ASM19533v1
Desulfobacca_acetoxidans	GCA_000195295.1_ASM19529v1
Parascardovia_denticolens	GCA_001042675.1_ASM104267v1
Anaerosalibacter_sp._ND1	GCA_000751555.1_Anaerosalibacter_massiliensis_ND1
Faecalibaculum_rodentium	GCA_001564455.1_ASM156445v1
Smithella_sp._SC_K08D17	GCA_000816445.2_ASM81644v2
Verrucomicrobia_bacterium_SCGC_AAA164-B23	GCA_000385255.1_ASM38525v1
Facklamia_sourekii	GCA_000518205.1_ASM51820v1
Ruminococcaceae_bacterium_AB4001	GCA_000621765.1_ASM62176v1
Rhodococcus_sp._MEB064	GCA_000834565.1_ASM83456v1
Bacteroides_vulgatus_CAG_6	GCA_000438035.1_MGS6
Prochlorococcus_sp._scB245a_519E23	GCA_000635175.1_De_novo_assembly_of_single-cell_genomes
Draconibacterium_sediminis	GCA_000949475.1_ASM94947v1
Verrucomicrobia_bacterium_SCGC_AAA027-I19	GCA_000428305.2_ASM42830v2
Lactobacillus_melliventris	GCA_000970775.1_ASM97077v1
Dolosigranulum_pigrum	GCA_000245815.1_Dolo_pigr_ATCC_51524_V1
Candidatus_Falkowbacteria_bacterium_GW2011_GWF2_43_32	GCA_000999715.1_ASM99971v1
Parcubacteria_group_bacterium_GW2011_GWB1_49_7	GCA_001003935.1_ASM100393v1
Enterococcus_pallens	GCA_000407485.1_Ente_pall_BAA-351_V2
Bradyrhizobium_sp._Tv2a-2	GCA_000472425.1_ASM47242v1
Acetobacter_cerevisiae	GCA_001580535.1_ASM158053v1
Rhodobacterales_bacterium_Y4I	GCA_000156135.1_ASM15613v1
Parcubacteria_group_bacterium_GW2011_GWF2_44_7	GCA_000997395.1_ASM99739v1
bacterium_JGI-2	GCA_001442845.1_ASM144284v1
Paenibacillus_peoriae	GCA_000236805.2_PPe03
Olivibacter_sitiensis	GCA_000427965.1_ASM42796v1
Streptomyces_megasporus	GCA_000718985.1_ASM71898v1
Sodalis_glossinidius	GCA_000010085.1_ASM1008v1
Moraxella_macacae	GCA_000320365.1_MorMac1.0
Luteibacter_sp._9143	GCA_000745235.1_ASM74523v1
Anoxybacillus_sp._SK3-4	GCA_000443775.1_SK3-4dn
Corynebacterium_sp._DNF00584	GCA_001552965.1_ASM155296v1
Gordonia_aichiensis	GCA_000332975.1_ASM33297v1
Atribacteria_bacterium_JGI_0000059-I14	GCA_000398445.1_ASM39844v1
Candidatus_Azambacteria_bacterium_GW2011_GWA1_42_19	GCA_000998395.1_ASM99839v1
Timonella_senegalensis	GCA_000312125.1_ASM31212v1
Pseudoalteromonas_sp._BSi20495	GCA_000241185.2_PspBSi20495_1.0
Porphyromonas_macacae	GCA_000379945.1_ASM37994v1
Enterobacteriaceae_bacterium_strain_FGI_57	GCA_000330845.1_ASM33084v1
Pseudomonadaceae_bacterium_B4199	GCA_001267175.1_ASM126717v1
Streptomyces_tsukubensis	GCA_000297155.2_ASM29715v2
Pseudomonas_azotifigens	GCA_000425625.1_ASM42562v1
Nocardia_aobensis	GCA_000308375.1_ASM30837v1
Brevundimonas_sp._BAL3	GCA_000155575.1_ASM15557v1
Anaerolinaceae_bacterium_46_22	GCA_001508595.1_ASM150859v1
Burkholderia_sp._JGI_0001005-I06	GCA_000483185.1_ASM48318v1
Micrococcus_lylae	GCA_001570885.1_ASM157088v1
Leifsonia_aquatica	GCA_000633535.1_de_novo
Actinobaculum_sp._oral_taxon_183	GCA_000466165.1_ASM46616v1
Thermotoga_caldifontis	GCA_000828655.1_ASM82865v1
Clostridium_saccharoperbutylacetonicum	GCA_000340885.1_ASM34088v1
Sphingopyxis_sp._H067	GCA_001468345.1_ASM146834v1
Streptomyces_sp._NRRL_S-98	GCA_000720235.1_ASM72023v1
Anaerostipes_sp._CAG_276	GCA_000432215.1_MGS276
Nitrococcus_mobilis	GCA_000153205.1_ASM15320v1
Clostridia_bacterium_DTU068	GCA_001513545.1_ASM151354v1
bacteria_symbiont_BFo2_of_Frankliniella_occidentalis	GCA_001078095.1_ASM107809v1
Leuconostoc_carnosum	GCA_000300135.1_ASM30013v1
Actinobacteria_bacterium_BACL2_MAG-121001-bin67	GCA_001437695.1_ASM143769v1
Thermodesulfobacterium_thermophilum	GCA_000421605.1_ASM42160v1
Mycobacterium_crocinum	GCA_001314145.1_ASM131414v1
Azospirillum_sp._B4	GCA_000333275.1_ASM33327v1
Legionella_sp._LH-SWC	GCA_001465875.1_Legionella_saoudiensis
Nocardia_harenae	GCA_001612885.1_ASM161288v1
Arthrobacter_sp._L77	GCA_000816565.1_ASM81656v1
Bacillus_sp._JGI_001005-J19	GCA_000428165.2_ASM42816v2
Ruminococcaceae_bacterium_668	GCA_001481375.1_ASM148137v1
Sphingomonas_sp._Leaf10	GCA_001421245.1_Leaf10
Kitasatospora_sp._MY_5-36	GCA_001182915.1_ASM118291v1
Thalassospira_sp._MCCC_1A02898	GCA_001618185.1_ASM161818v1
Elusimicrobium_minutum	GCA_000020145.1_ASM2014v1
Aminobacter_aminovorans	GCA_001605015.1_ASM160501v1
Halomonas_meridiana	GCA_000943375.1_ASM94337v1
Legionella_quateirensis	GCA_001467955.1_ASM146795v1
Aquimarina_agarilytica	GCA_000255455.1_ASM25545v1
alpha_proteobacterium_SCGC_AAA536-G10	GCA_000384615.1_ASM38461v1
Streptococcus_sp._F0442	GCA_000314795.2_Strept_sp_F0442_V1
Thermoanaerobacter_siderophilus	GCA_000262445.1_ASM26244v1
Nocardia_asiatica	GCA_000308415.1_ASM30841v1
Sphingopyxis_sp._Root1497	GCA_001427085.1_Root1497
Acidiphilium_sp._CAG_727	GCA_000437515.1_MGS727
Thermanaerovibrio_velox	GCA_000237825.1_ASM23782v1
Fictibacillus_gelatini	GCA_000430745.1_ASM43074v1
Rhizobacter_sp._Root1221	GCA_001425785.1_Root1221
Streptobacillus_moniliformis	GCA_000024565.1_ASM2456v1
Mycobacterium_sp._NRRL_B-3805	GCA_001580405.1_ASM158040v1
Rhizobium_sp._JGI_0001003-M22	GCA_000464375.1_ASM46437v1
gamma_proteobacterium_NOR5-3	GCA_000158155.1_ASM15815v1
Yersinia_aldovae	GCA_000173735.1_ASM17373v1
Lachnospiraceae_bacterium_AB2028	GCA_000621425.1_ASM62142v1
Veillonella_sp._oral_taxon_158	GCA_000183505.2_ASM18350v1
Streptomyces_sp._JCM_17819	GCA_001313165.1_ASM131316v1
Candidatus_Curtissbacteria_bacterium_GW2011_GWA2_40_31	GCA_000994225.1_ASM99422v1
Lactobacillus_satsumensis	GCA_001435195.1_ASM143519v1
Parcubacteria_group_bacterium_GW2011_GWC2_45_15	GCA_001001425.1_ASM100142v1
candidate_division_Zixibacteria_bacterium_SM1_73	GCA_001304225.1_ASM130422v1
Ruminococcus_sp._JC304	GCA_000285855.2_ASM28585v2
Lactobacillus_perolens	GCA_001435585.1_ASM143558v1
Bacteroidetes_bacterium_OLB11	GCA_001567165.1_ASM156716v1
Enterobacter_sp._DC1	GCA_000568075.1_DC1_v1
Aquimarina_macrocephali	GCA_000520995.1_of_Aquimarina_macrocephali
Halomonas_sp._KM-1	GCA_000246875.2_ASM24687v2
Nautella_sp._ECSMB14104	GCA_000972285.1_ASM97228v1
Streptococcus_ratti	GCA_000286075.1_ASM28607v1
Streptomyces_speibonae	GCA_000715605.1_ASM71560v1
Mycoplasma_orale	GCA_000420105.1_ASM42010v1
Gramella_forsetii	GCA_000060345.1_ASM6034v1
Cellulophaga_sp._E6_2014_	GCA_000764435.1_ASM76443v1
Saccharothrix_sp._ST-888	GCA_000955975.1_ASM95597v1
Firmicutes_bacterium_M10-2	GCA_000403415.2_Firm_bact_M10-2_V1
Vibrio_metoecus	GCA_000696385.1_OP3Hv1
Ensifer_sp._Root74	GCA_001429125.1_Root74
Microcoleus_sp._PCC_7113	GCA_000317515.1_ASM31751v1
Candidatus_Gottesmanbacteria_bacterium_GW2011_GWA2_42_16	GCA_000998235.1_ASM99823v1
Arthrobacter_sp._H20	GCA_000520515.1_Ah20DRAFT
Carnobacterium_sp._1290_CSPC	GCA_001053265.1_ASM105326v1
Lactobacillus_oligofermentans	GCA_001434315.1_ASM143431v1
Saccharomonospora_glauca	GCA_000243395.3_ASM24339v3
Listeria_floridensis	GCA_000525875.1_Listeriaceae_bacterium_FSL_S10-1187
Roseiflexus_castenholzii	GCA_000017805.1_ASM1780v1
Pseudothermotoga_thermarum	GCA_000217815.1_ASM21781v1
Flavobacterium_rivuli	GCA_000378485.1_ASM37848v1
Cloacimonetes_bacterium_JGI_0000039-L21	GCA_000384795.1_ASM38479v1
Chryseobacterium_piperi	GCA_000737775.1_ASM73777v1
Synechococcus_sp._KORDI-49	GCA_000737575.1_ASM73757v1
Parcubacteria_group_bacterium_GW2011_GWA2_47_7	GCA_000999395.1_ASM99939v1
Bordetella_parapertussis	GCA_000195695.1_ASM19569v1
Smaragdicoccus_niigatensis	GCA_000380645.1_ASM38064v1
Streptomyces_cyaneogriseus	GCA_000931445.1_ASM93144v1
Desulfobacula_toluolica	GCA_000307105.1_ASM30710v1
Candidatus_Moranbacteria_bacterium_GW2011_GWF1_36_78	GCA_000991855.1_ASM99185v1
Agrobacterium_vitis	GCA_000016285.1_ASM1628v1
Janthinobacterium_lividum	GCA_000632025.1_Willow_Endophyte_RIT308
Burkholderia_sp._MSMB617WGS	GCA_001532025.1_ASM153202v1
Taylorella_asinigenitalis	GCA_000226625.1_ASM22662v1
Planococcus_sp._L10.15	GCA_001186155.1_ASM118615v1
Fermentimonas_caenicola	GCA_000953535.1_E5B
Streptomyces_ambofaciens	GCA_001267885.1_ASM126788v1
Acinetobacter_sp._CIP_64.2	GCA_000369645.1_Acin_sp_CIP_64_2_V1
Pelagibacteraceae_bacterium_BACL5_MAG-121128-bin54	GCA_001438055.1_ASM143805v1
Clostridiales_bacterium_DTU072	GCA_001512685.1_ASM151268v1
Geodermatophilaceae_bacterium_URHB0048	GCA_000702465.1_ASM70246v1
Lactobacillus_kimbladii	GCA_000970755.1_ASM97075v1
Pantoea_sp._RIT-PI-b	GCA_001187905.1_ASM118790v1
Bifidobacterium_minimum	GCA_000741645.1_Bifmin
Eubacterium_saphenum	GCA_000161975.1_ASM16197v1
Truepera_radiovictrix	GCA_000092425.1_ASM9242v1
Gammaproteobacteria_bacterium_SG8_30	GCA_001303245.1_ASM130324v1
Paenibacillus_sp._Mc5Re-14	GCA_001049835.1_Mc5Re-14_upgraded
Rhodococcus_equi	GCA_000196695.1_ASM19669v1
Burkholderia_pyrrocinia	GCA_000297475.1_ASM29747v1
Geobacillus_sp._LC300	GCA_001191625.1_ASM119162v1
Pseudomonas_sp._PAMC_26793	GCA_000313235.1_PAMC26508ASM01
Rickettsiales_bacterium_Ac37b	GCA_000746585.2_ASM74658v2
Candidatus_Phytoplasma_australiense	GCA_000069925.1_ASM6992v1
Gracilibacillus_boraciitolerans	GCA_000521485.1_ASM52148v1
Burkholderiales_bacterium_JOSHI_001	GCA_000244995.1_ASM24499v1
Actinomyces_suimastitidis	GCA_000429105.1_ASM42910v1
Mycobacterium_marinum	GCA_000018345.1_ASM1834v1
Marinimicrobia_bacterium_46_47	GCA_001508355.1_ASM150835v1
Marvinbryantia_formatexigens	GCA_000173815.1_ASM17381v1
Streptomyces_sp._CNS615	GCA_000365385.1_ASM36538v1
Paenibacillus_wulumuqiensis	GCA_000971965.1_ASM97196v1
Mycoplasma_canadense	GCA_000828855.1_ASM82885v1
Acidocella_facilis	GCA_000687875.1_ASM68787v1
Clostridiales_bacterium_oral_taxon_876	GCA_000466585.1_ASM46658v1
Eubacterium_sp._CAG_841	GCA_000437375.1_MGS841
Prochlorococcus_sp._scB245a_521N3	GCA_000634575.1_De_novo_assembly_of_single-cell_genomes
Novosphingobium_sp._Fuku2-ISO-50	GCA_001519055.1_ASM151905v1
Prochlorococcus_sp._scB241_528J8	GCA_000634095.1_De_novo_assembly_of_single-cell_genomes
Aeromonas_molluscorum	GCA_000388115.1_Amol1.0
Candidatus_Wolfebacteria_bacterium_GW2011_GWE2_47_12	GCA_001000945.1_ASM100094v1
Obesumbacterium_proteus	GCA_001586165.1_ASM158616v1
Candidatus_Collierbacteria_bacterium_GW2011_GWE2_42_48	GCA_000996665.1_ASM99666v1
Streptococcus_sp._CCH8-G7	GCA_001556605.1_ASM155660v1
Rhodopirellula_sallentina	GCA_000346505.1_ASM34650v1
Paenibacillus_sabinae	GCA_000612505.1_ASM61250v1
Syntrophomonas_sp._DTU019	GCA_001512785.1_ASM151278v1
Rhodococcus_sp._PBTS1	GCA_001620025.1_ASM162002v1
Enterobacteriaceae_bacterium_symbiont_of_Trionymus_perrisii	GCA_900044015.1_HETPER1
Enterobacter_sp._638	GCA_000016325.1_ASM1632v1
Sphingobacteriales_bacterium_BACL12_MAG-120802-bin5	GCA_001439115.1_ASM143911v1
Kurthia_sp._JC8E	GCA_000285595.1_ASM28559v1
Microbispora_sp._GMKU363	GCA_001417795.1_ASM141779v1
bacterium_JGI-11	GCA_001458535.1_JGI_assembly
Thioalkalivibrio_sp._ALE31	GCA_000377405.1_ASM37740v1
Edwardsiella_hoshinae	GCA_000474215.1_ASM47421v1
Candidatus_Woesebacteria_bacterium_GW2011_GWB1_38_5b	GCA_000992855.1_ASM99285v1
Candidatus_Woesebacteria_bacterium_GW2011_GWA2_33_20	GCA_000989685.1_ASM98968v1
Shewanella_sp._MR-7	GCA_000014665.1_ASM1466v1
Bacillus_lentus	GCA_001591545.1_ASM159154v1
Candidatus_Gottesmanbacteria_bacterium_GW2011_GWA1_42_26	GCA_000998605.1_ASM99860v1
Comamonas_terrigena	GCA_001515545.1_ASM151554v1
Pseudomonas_sp._TKP	GCA_000508205.1_ASM50820v1
Candidatus_Entotheonella_sp._TSY1	GCA_000522425.1_v3
Streptomyces_sp._NRRL_S-1824	GCA_000719575.1_ASM71957v1
Methylobacterium_sp._285MFTsu5.1	GCA_000383455.1_ASM38345v1
Leuconostoc_pseudomesenteroides	GCA_000686505.1_Leuconostoc
Brucella_sp._63_311	GCA_000370945.1_Bruc_sp_63_311_V1
Chloroflexi_bacterium_OLB15	GCA_001567085.1_ASM156708v1
Lysinibacillus_sp._13S34_air	GCA_000935965.1_PRJEB5506_assembly_1
Rickettsia_honei	GCA_000263055.1_Rho1.0
Mycoplasma_columborale	GCA_000701845.1_ASM70184v1
Synechococcus_sp._PCC_7336	GCA_000332275.1_ASM33227v1
Elizabethkingia_genomosp._2	GCA_001521745.1_ASM152174v1
Spirochaetales_bacterium_Spiro_06	GCA_001604335.1_ASM160433v1
Nocardiopsis_sp._CNT312	GCA_000515115.1_ASM51511v1
Calescamantes_bacterium_JGI_0000106-P5	GCA_000404585.1_ASM40458v1
Berkelbacteria_bacterium_GW2011_GWB1_38_5	GCA_000992805.1_ASM99280v1
Parcubacteria_group_bacterium_GW2011_GWB1_43_66	GCA_000999875.1_ASM99987v1
Hamadaea_tsunoensis	GCA_000428945.1_ASM42894v1
Bartonella_vinsonii	GCA_000341385.1_ASM34138v1
Methyloversatilis_thermotolerans	GCA_000372885.1_ASM37288v1
Bacillus_sp._FJAT-22058	GCA_001277335.1_ASM127733v1
Roseobacter_denitrificans	GCA_000014045.1_ASM1404v1
Exiguobacterium_sp._AB2	GCA_000696055.1_ExigAB2
Helicobacter_heilmannii	GCA_001283065.1_Hheil
Arthrobacter_sp._ERGS1_01	GCA_001281315.1_ASM128131v1
Chitinophaga_sp._JGI_0001002-D04	GCA_000463735.1_ASM46373v1
Streptomyces_graminis	GCA_000716525.1_ASM71652v1
Streptococcus_sp._400_SSPC	GCA_001072745.1_ASM107274v1
Acholeplasmatales_bacterium_DTU067	GCA_001512455.1_ASM151245v1
Candidatus_Uhrbacteria_bacterium_GW2011_GWC2_41_11	GCA_000996355.1_ASM99635v1
Faecalibacterium_sp._CAG_74	GCA_000437595.1_MGS74
Rhizobium_phaseoli	GCA_000268285.2_RPHCH2410v2
Clostridium_sp._CAG_306	GCA_000431555.1_MGS306
Saccharibacillus_sacchari	GCA_000585395.1_ASM58539v1
Achromobacter_sp._ATCC8750	GCA_001298815.1_11861_6_28
Citrobacter_freundii	GCA_000648515.1_ASM64851v1
Mesorhizobium_sp._URHB0007	GCA_000688055.1_ASM68805v1
endosymbiont_of_unidentified_scaly_snail_isolate_Monju	GCA_000801295.1_ASM80129v1
Acetothermia_bacterium_64_32	GCA_001508155.1_ASM150815v1
Candidatus_Azambacteria_bacterium_GW2011_GWF2_46_32	GCA_001002645.1_ASM100264v1
Bacteroides_sp._9_1_42FAA	GCA_000157075.2_Bact_sp_9_1_42FAA_V2
Deltaproteobacteria_bacterium_SCGC_AAA003-F15	GCA_000484715.1_ASM48471v1
Belnapia_moabensis	GCA_000745835.1_ASM74583v1
Litoreibacter_arenae	GCA_000442275.2_Thalar
Lactobacillus_parakefiri	GCA_001434215.1_ASM143421v1
Bifidobacterium_cuniculi	GCA_000741575.1_Bifcun
Psychroflexus_tropicus	GCA_000378765.1_ASM37876v1
Actinopolymorpha_alba	GCA_000373925.1_ASM37392v1
Streptomyces_sp._NRRL_F-3307	GCA_000721525.1_ASM72152v1
Pediococcus_pentosaceus	GCA_000014505.1_ASM1450v1
Draconibacterium_orientale	GCA_000626635.1_ASM62663v1
Acidovorax_sp._JHL-3	GCA_000526295.1_ASM52629v1
Lyngbya_confervoides	GCA_000817775.1_ASM81777v1
Clostridium_sp._CAG_510	GCA_000434615.1_MGS510
Prevotella_enoeca	GCA_001444445.1_ASM144444v1
Hyphomonas_sp._L-53-1-40	GCA_000682775.1_SOAPdenovo_v1.05
_Clostridium_clostridioforme	GCA_000234155.1_Clos_clos_2_1_49FAA_V1
Candidatus_Levybacteria_bacterium_GW2011_GWB1_39_7	GCA_000995305.1_ASM99530v1
Omnitrophica_WOR_2_bacterium_SM23_72	GCA_001304135.1_ASM130413v1
Thauera_terpenica	GCA_000443165.1_TT
Candidatus_Roizmanbacteria_bacterium_GW2011_GWC1_37_12	GCA_000991135.1_ASM99113v1
Porphyromonas_asaccharolytica	GCA_000212375.1_ASM21237v1
Vibrio_ponticus	GCA_000754155.1_ASM75415v1
Thermotoga_profunda	GCA_000828675.1_ASM82867v1
Burkholderia_sp._NRF60-BP8	GCA_001522585.1_ASM152258v1
Marinimicrobia_bacterium_JGI_0000039-O11	GCA_000403095.1_ASM40309v1
_Clostridium_papyrosolvens	GCA_000175795.2_ASM17579v2
Candidatus_Riesia_pediculicola	GCA_000093065.1_ASM9306v1
Lactobacillus_diolivorans	GCA_001434255.1_ASM143425v1
Ideonella_sakaiensis	GCA_001293525.1_ASM129352v1
Paenibacillus_sp._Soil787	GCA_001429545.1_Soil787
Dermacoccus_nishinomiyaensis	GCA_000725405.1_ASM72540v1
Thermotoga_sp._Mc24	GCA_000784835.1_ASM78483v1
Chryseobacterium_palustre	GCA_000422265.1_ASM42226v1
Christensenella_minuta	GCA_001571425.1_ASM157142v1
Microbacterium_sp._TS-1	GCA_000509385.1_ASM50938v1
Rhodopseudomonas_sp._AAP120	GCA_001295845.1_ASM129584v1
Marinimicrobia_bacterium_TCS58	GCA_001577045.1_ASM157704v1
Sphingobium_sp._TKS	GCA_001563265.1_ASM156326v1
Peptostreptococcus_anaerobius_CAG_621	GCA_000431415.1_MGS621
Streptococcus_infantis	GCA_000148975.2_ASM14897v1
Hymenobacter_sp._IS2118	GCA_000715495.1_ASM71549v1
Sphaerisporangium_viridialbum	GCA_000715975.1_ASM71597v1
Clostridium_sp._CAG_167	GCA_000433735.1_MGS167
Aquabacterium_parvum	GCA_001447195.1_ASM144719v1
Mesorhizobium_ciceri	GCA_000474725.1_MciceriCa181_1.0
Gorillibacterium_massiliense	GCA_000455485.2_G5
Oscillospiraceae_bacterium_VE202-24	GCA_000471765.1_ASM47176v1
Sinorhizobium_medicae	GCA_000017145.1_ASM1714v1
Spiroplasma_apis	GCA_000500935.1_ASM50093v1
Pseudomonas_sp._HMSC05H02	GCA_000952805.1_ASM95280v1
Burkholderia_sp._BDU18	GCA_001546915.1_ASM154691v1
Psychromonas_arctica	GCA_000482725.1_ASM48272v1
Intrasporangium_calvum	GCA_000184685.1_ASM18468v1
Propionibacterium_sp._oral_taxon_192	GCA_000413315.1_Prop_sp_oral_taxon_192_F0372_V1
Streptomyces_europaeiscabiei	GCA_000988945.1_ASM98894v1
Bacillus_fordii	GCA_000374565.1_ASM37456v1
Lactobacillus_amylovorus	GCA_000191545.1_ASM19154v1
Prochlorococcus_sp._scB243_498C16	GCA_000634995.1_De_novo_assembly_of_single-cell_genomes
Massilia_sp._BSC265	GCA_000740675.1_ASM74067v1
Streptococcus_dysgalactiae	GCA_000317855.1_ASM31785v1
Mycoplasma_parvum	GCA_000477415.1_ASM47741v1
Pseudobutyrivibrio_ruminis	GCA_000703005.1_ASM70300v1
Holospora_undulata	GCA_000388175.3_ASM38817v3
Methylomicrobium_alcaliphilum	GCA_000968535.1_ASM96853v1
Clostridiales_bacterium_KA00134	GCA_001574395.1_ASM157439v1
Helicobacter_trogontum	GCA_000765905.1_ASM76590v1
Halomonas_sp._PBN3	GCA_000475415.1_De_Novo_assembly
Brevundimonas_diminuta	GCA_000204035.1_ASM20403v1
Gloeocapsa_sp._PCC_7428	GCA_000317555.1_ASM31755v1
Bacillus_gobiensis	GCA_001278705.1_ASM127870v1
Streptomyces_sp._NRRL_B-24501	GCA_000716085.1_ASM71608v1
Microgenomates_group_bacterium_GW2011_GWC2_46_7	GCA_001002895.1_ASM100289v1
Cupriavidus_sp._SHE	GCA_000812445.1_ASM81244v1
Desulfovirgula_thermocuniculi	GCA_000429345.1_ASM42934v1
Eubacterium_sp._CAG_115	GCA_000436675.1_MGS115
Novosphingobium_sp._ST904	GCA_001298105.1_ASM129810v1
Psychrobacter_sp._P11G5	GCA_001593305.1_ASM159330v1
Prochlorococcus_sp._scB243_496N4	GCA_000635555.1_De_novo_assembly_of_single-cell_genomes
Agrobacterium_rubi	GCA_000739935.1_ASM73993v1
Methylobacterium_sp._UNCCL110	GCA_000745415.1_ASM74541v1
Dietzia_alimentaria	GCA_000226215.2_ASM22621v2
Oceanobacillus_picturae	GCA_000612865.1_PRJEB5522_assembly_1
Fusobacterium_sp._CM21	GCA_000517705.1_FspCM21v1.0
Streptomyces_sp._NRRL_F-5140	GCA_000722355.1_ASM72235v1
Methylophilus_sp._Leaf414	GCA_001425425.1_Leaf414
Streptomyces_olivaceus	GCA_000721235.1_ASM72123v1
Sphingomonas_sp._Root720	GCA_001428605.1_Root720
Escherichia_sp._TW09276	GCA_000208445.2_ASM20844v2
Vibrio_cholerae	GCA_000006745.1_ASM674v1
Nitrospira_moscoviensis	GCA_001273775.1_ASM127377v1
Phaeobacter_sp._S26	GCA_000826835.1_ASM82683v1
Pseudomonas_sp._Ant30-3	GCA_000690905.1_Pseudomonas_sp._Ant30-3
Carnobacterium_sp._WN1374	GCA_000745115.1_ASM74511v1
Microbacterium_sp._AO20a11	GCA_000409605.1_AO20a11
Candidatus_Collierbacteria_bacterium_GW2011_GWB1_44_6	GCA_000998025.1_ASM99802v1
Paenibacillus_zanthoxyli	GCA_000520715.1_s8
Flavobacteriales_bacterium_BRH_c54	GCA_000961845.1_41k
Microgenomates_group_bacterium_GW2011_GWC1_37_12b	GCA_000990505.1_ASM99050v1
Halotalea_alkalilenta	GCA_000621205.1_ASM62120v1
Candidatus_Levybacteria_bacterium_GW2011_GWB1_37_8	GCA_000992095.1_ASM99209v1
Lactobacillus_camelliae	GCA_001311195.1_ASM131119v1
Herminiimonas_arsenicoxydans	GCA_000026125.1_ASM2612v1
Aminicenantes_bacterium_SCGC_AAA252-D18	GCA_000404405.1_ASM40440v1
Thermoanaerobacter_sp._X561	GCA_000175775.1_ASM17577v1
Mesorhizobium_sp._LSJC280B00	GCA_000502835.1_Mloti_LSJC280B00
Rhizobacter_sp._Root404	GCA_001425865.1_Root404
candidate_division_WS6_bacterium_OLB21	GCA_001567305.1_ASM156730v1
Parcubacteria_group_bacterium_GW2011_GWF1_43_9	GCA_001000185.1_ASM100018v1
Aquitalea_pelogenes	GCA_001515305.1_ASM151530v1
Gramella_echinicola	GCA_000423065.1_ASM42306v1
Arthrobacter_luteolus	GCA_001552075.1_ASM155207v1
Microbacterium_trichothecenolyticum	GCA_000956465.1_ASM95646v1
Streptomyces_sp._Root1304	GCA_001426405.1_Root1304
Parcubacteria_bacterium_C7867-001	GCA_001189095.1_ASM118909v1
Prauserella_sp._Am3	GCA_000814645.1_ASM81464v1
Candidatus_Hamiltonella_defensa	GCA_000258345.2_ASM25834v2
Dickeya_paradisiaca	GCA_000400505.1_DPA2511_1.0
Bartonella_elizabethae	GCA_000278175.1_Bart_eliz_Re6043vi_V1
_Clostridium_innocuum	GCA_000371425.1_Clos_inno_2959_V1
Leptospira_noguchii	GCA_000306255.2_gls454059v02
Parcubacteria_bacterium_SCGC_AB-164-E21	GCA_000405165.1_ASM40516v1
Haemophilus_influenzae	GCA_000012185.1_ASM1218v1
Candidatus_Carsonella_ruddii	GCA_000010365.1_ASM1036v1
Novosphingobium_sp._FSW06-99	GCA_001519065.1_ASM151906v1
Synechocystis_sp._PCC_6803	GCA_000009725.1_ASM972v1
Nocardia_vaccinii	GCA_001613305.1_ASM161330v1
Sulfuricurvum_sp._MLSB	GCA_000747095.1_ASM74709v1
Cellulosilyticum_lentocellum	GCA_000178835.2_ASM17883v2
Yersinia_kristensenii	GCA_000173715.1_ASM17371v1
Actinomyces_odontolyticus	GCA_000154225.1_ASM15422v1
Pelagibacterium_halotolerans	GCA_000230555.1_ASM23055v1
Chryseobacterium_sp._P1-3	GCA_000738495.1_Chry1.0
Ornithinimicrobium_pekingense	GCA_000421185.1_ASM42118v1
_Eubacterium_dolichum	GCA_000154285.1_ASM15428v1
Erysipelotrichaceae_bacterium_3_1_53	GCA_000165065.1_ASM16506v1
Tannerella_forsythia	GCA_000238215.1_ASM23821v1
Methylobacter_sp._BBA5.1	GCA_000746145.1_ASM74614v1
Paenibacillus_sp._Soil522	GCA_001428245.1_Soil522
Clostridium_scatologenes	GCA_000968375.1_ASM96837v1
Burkholderia_latens	GCA_001525985.1_ASM152598v1
Rhodococcus_sp._Leaf247	GCA_001426185.1_Leaf247
Paracoccus_denitrificans	GCA_000203895.1_ASM20389v1
Parcubacteria_group_bacterium_GW2011_GWA2_38_13b	GCA_000992445.1_ASM99244v1
Lactobacillus_hokkaidonensis	GCA_000829395.1_ASM82939v1
Staphylococcus_sp._M0480	GCA_000556525.1_Stap_sp_M0480_V1
Cedecea_davisae	GCA_000412335.2_ASM41233v2
Streptomyces_sp._UNC401CLCol	GCA_000686765.1_ASM68676v1
delta_proteobacterium_HotSeep1	GCA_001577525.1_ASM157752v1
Citrobacter_sp._L17	GCA_000313895.1_L17dn
Flavobacterium_akiainvivens	GCA_001278115.1_ASM127811v1
Thiomicrospira_arctica	GCA_000381085.1_ASM38108v1
Fibrobacteria_bacterium_AD111	GCA_001462315.1_ASM146231v1
Roseburia_sp._CAG_45	GCA_000432815.1_MGS45
bacterium_JGI-23	GCA_001536065.1_JGI_assembly
Rhizobiales_bacterium_CCH10-E5	GCA_001556125.1_ASM155612v1
Burkholderia_sp._MSHR3999	GCA_000833595.1_GFC_23
Sutterellaceae_bacterium_ND3	GCA_001182045.1_Dakarella_massiliensis
Parabacteroides_merdae	GCA_000154105.1_ASM15410v1
Lachnospiraceae_bacterium_oral_taxon_082	GCA_000242315.1_ASM24231v1
alpha_proteobacterium_SCGC_AAA158-M15	GCA_000383215.1_ASM38321v1
Vibrio_sp._JCM_19241	GCA_000830475.1_ASM83047v1
Porphyrobacter_sp._AAP82	GCA_000331285.1_PorAAP82ver1.0
Oxalobacteraceae_bacterium_JGI_0001004-J12	GCA_000375845.1_ASM37584v1
Burkholderia_diffusa	GCA_001522375.1_ASM152237v1
Thermomicrobium_roseum	GCA_000021685.1_ASM2168v1
Chryseobacterium_sp._OV259	GCA_000745795.1_ASM74579v1
Mageeibacillus_indolicus	GCA_000025225.2_ASM2522v1
Afipia_sp._NBIMC_P1-C2	GCA_000568615.1_NBIMC_P1-C2
Staphylococcus_schleiferi	GCA_001188915.1_ASM118891v1
Herbaspirillum_lusitanum	GCA_000256565.1_Asm2.0
Streptomyces_sp._NRRL_WC-3744	GCA_000717095.1_ASM71709v1
Thiocystis_violascens	GCA_000227745.3_ASM22774v3
Sphingomonas_wittichii	GCA_000016765.1_ASM1676v1
Peptococcaceae_bacterium_BRH_c4b	GCA_000961595.1_41k
Bacteroides_coprocola	GCA_000154845.1_ASM15484v1
Streptomyces_sp._NRRL_S-920	GCA_000717945.1_ASM71794v1
Fusobacterium_sp._CM22	GCA_000524395.1_FspCM22v1.0
Yersinia_pseudotuberculosis	GCA_000016945.1_ASM1694v1
Candidatus_Collierbacteria_bacterium_GW2011_GWE1_46_18	GCA_001002445.1_ASM100244v1
Rhodobacter_sp._BACL10_MAG-120910-bin24	GCA_001438235.1_ASM143823v1
Cloacimonetes_bacterium_JGI_0000014-H19	GCA_000402175.1_ASM40217v1
Thioalkalivibrio_sp._AKL19	GCA_000420165.1_ASM42016v1
Calescamantes_bacterium_JGI_0000106-J16	GCA_000404665.1_ASM40466v1
Pseudoalteromonas_sp._PLSV	GCA_000767305.1_ASM76730v1
Microcystis_panniformis	GCA_001264245.1_ASM126424v1
Pseudoalteromonas_sp._23_GOM-1509m	GCA_000518425.1_ASM51842v1
Streptomyces_sp._NRRL_S-350	GCA_000719705.1_ASM71970v1
Mycobacterium_sp._GA-1379	GCA_001500105.1_ASM150010v1
Microbacterium_sp._ZOR0019	GCA_000800925.1_ZOR0019.1
Clostridia_bacterium_UC5.1-1F8	GCA_001304915.1_ASM130491v1
Clostridium_sp._ATCC_25772	GCA_001573875.1_ASM157387v1
Brevundimonas_vesicularis	GCA_001592205.1_ASM159220v1
Omnitrophica_bacterium_OLB16	GCA_001567115.1_ASM156711v1
Pseudomonas_sp._35MFCvi1.1	GCA_000378525.1_ASM37852v1
Candidatus_Xiphinematobacter_sp._Idaho_Grape	GCA_001318295.1_ASM131829v1
Arthrobacter_sp._IHBB_11108	GCA_000950575.1_ASM95057v1
Dorea_formicigenerans	GCA_000169235.1_ASM16923v1
Pseudomonas_sp._TTU2014-066ASC	GCA_001446915.1_ASM144691v1
Pseudomonas_sp._TTU2014-080ASC	GCA_001446935.1_ASM144693v1
Lactobacillus_xiangfangensis	GCA_001438845.1_ASM143884v1
Kosmotoga_olearia	GCA_000023325.1_ASM2332v1
Desulfonatronum_thioautotrophicum	GCA_000934745.1_ASM93474v1
Vibrio_scophthalmi	GCA_000222585.2_ASM22258v1
Clostridiales_bacterium_38_11	GCA_001509345.1_ASM150934v1
Streptococcus_agalactiae	GCA_000007265.1_ASM726v1
Bacillus_aurantiacus	GCA_000429705.1_ASM42970v1
Rhizobium_sp._Root651	GCA_001427625.1_Root651
Coprobacillus_sp._CAG_826	GCA_000437235.1_MGS826
Agreia_bicolorata	GCA_000938265.1_ASM93826v1
candidate_division_TM6_bacterium_GW2011_GWF2_33_332	GCA_000989975.1_ASM98997v1
Streptomyces_sp._NRRL_F-5635	GCA_000725645.1_Doro.v1.0
Sulfitobacter_pontiacus	GCA_000647675.1_SulPonPM01v1
Hyphomicrobium_sp._802	GCA_000526135.1_ASM52613v1
gamma_proteobacterium_SCGC_AAA076-D13	GCA_000384855.1_ASM38485v1
Pseudomonas_sp._CF161	GCA_000416215.1_ASM41621v1
Isoptericola_variabilis	GCA_000215105.1_ASM21510v1
Odoribacter_laneus	GCA_000243215.1_Odor_lane_YIT_12061_V1
Firmicutes_bacterium_CAG_882	GCA_000435595.1_MGS882
candidate_division_WWE3_bacterium_GW2011_GWC1_47_10	GCA_001003075.1_ASM100307v1
Dehalogenimonas_alkenigignens	GCA_001466665.1_ASM146666v1
Bifidobacterium_scardovii	GCA_001042635.1_ASM104263v1
Streptococcus_thermophilus	GCA_000011825.1_ASM1182v1
Coprothermobacter_platensis	GCA_000378005.1_ASM37800v1
Virgibacillus_sp._SK-1	GCA_000821245.1_Virgibacillus_senegalensis
Clostridium_sp._12_A_	GCA_000526575.1_ASM52657v1
Bradyrhizobiaceae_bacterium_Ga0074131	GCA_001464035.1_Bradyrhizobiaceae_bacterium_Ga0074131
Prochlorococcus_sp._scB241_528P18	GCA_000635395.1_De_novo_assembly_of_single-cell_genomes
Betaproteobacteria_bacterium_Ga0077527	GCA_001464815.1_Betaproteobacteria_bacterium_Ga0077527
Pseudoalteromonas_sp._P1-9	GCA_001399975.1_ASM139997v1
Aureispira_sp._CCB-QB1	GCA_000724545.1_Aureispira_sp._CCB-QB1_genome
Clostridium_sp._CAG_1219	GCA_000433335.1_MGS1219
Lactobacillus_rapi	GCA_001311445.1_ASM131144v1
Nesterenkonia_sp._AN1	GCA_000582475.1_NestAN1.1
Cellulophaga_lytica	GCA_000190595.1_ASM19059v1
Parcubacteria_group_bacterium_GW2011_GWE2_39_37	GCA_000995135.1_ASM99513v1
Cloacimonetes_bacterium_JGI_0000059-F17	GCA_000398685.1_ASM39868v1
Thermobaculum_terrenum	GCA_000025005.1_ASM2500v1
Phaeobacter_inhibens	GCA_000154765.2_ASM15476v2
Streptomyces_sp._WM6386	GCA_000972385.1_ASM97238v1
Myxococcus_xanthus	GCA_000012685.1_ASM1268v1
Lactobacillus_sucicola	GCA_000612445.1_ASM61244v1
Geobacillus_thermocatenulatus	GCA_000612265.1_GeoThe1.0
Pseudovibrio_sp._JE062	GCA_000156235.1_ASM15623v1
Lactobacillus_versmoldensis	GCA_000260455.1_ASM26045v1
Porphyromonas_sp._KLE_1280	GCA_000700805.1_ASM70080v1
Candidatus_Desulforudis_audaxviator	GCA_000018425.1_ASM1842v1
Xanthomonas_gardneri	GCA_000192065.2_ASM19206v1
Myroides_injenensis	GCA_000246945.2_ASM24694v2
Bacillus_sp._522_BSPC	GCA_001076885.1_ASM107688v1
Clostridiales_bacterium_VE202-06	GCA_000508925.1_ASM50892v1
Paenibacillus_sp._OSY-SE	GCA_000283315.1_PaeOsy1.0
Spirosoma_panaciterrae	GCA_000374025.1_ASM37402v1
Psychroflexus_gondwanensis	GCA_000355905.1_Pgondw1.0
Meiothermus_chliarophilus	GCA_000430045.1_ASM43004v1
_Clostridium_saccharolyticum	GCA_000144625.1_ASM14462v1
Mycobacterium_chlorophenolicum	GCA_001044235.1_ASM104423v1
Nisaea_denitrificans	GCA_000426505.1_ASM42650v1
Caulobacter_sp._JGI_0001013-O16	GCA_000376365.1_ASM37636v1
Chryseobacterium_oranimense	GCA_000612925.1_G311
Enterococcus_canis	GCA_001544375.1_ASM154437v1
Aphanocapsa_montana	GCA_000817745.1_ASM81774v1
Pseudovibrio_stylochi	GCA_001562055.1_ASM156205v1
Achromobacter_xylosoxidans	GCA_000165835.1_ASM16583v1
Candidatus_Nomurabacteria_bacterium_GW2011_GWA1_35_8	GCA_000991045.1_ASM99104v1
Streptomyces_sp._PCS3-D2	GCA_000612545.1_P1-1
Mycobacterium_iranicum	GCA_000455165.1_Mycobacterium_iranicum_UM_TJL
Blautia_producta	GCA_000373885.1_ASM37388v1
Megasphaera_sp._DJF_B143	GCA_001494645.1_ASM149464v1
Halomonas_sp._HL-93	GCA_001314745.1_ASM131474v1
candidate_division_WWE3_bacterium_GW2011_GWA2_44_16	GCA_001000765.1_ASM100076v1
Pontibacillus_yanchengensis	GCA_000770635.1_ASM77063v1
Comamonas_thiooxydans	GCA_000964545.1_ASM96454v1
Eremococcus_coleocola	GCA_000183205.2_ASM18320v1
Acinetobacter_sp._TG19627	GCA_000302415.1_ASM30241v1
Arcticibacter_svalbardensis	GCA_000403135.1_ArSv1
Komagataeibacter_europaeus	GCA_000227545.1_ASM22754v1
bacterium_JGI-25	GCA_001536105.1_JGI_assembly
Caulobacter_sp._CCH9-E1	GCA_001556515.1_ASM155651v1
Streptococcus_dentisani	GCA_000382805.1_ASM38280v1
Psychrobacter_sp._PAMC_21119	GCA_000247495.2_ASM24749v2
Actinomyces_coleocanis	GCA_000159015.1_ASM15901v1
Roseobacter_sp._GAI101	GCA_000156335.1_ASM15633v1
Saccharomonospora_viridis	GCA_000023865.1_ASM2386v1
Prevotella_sp._HJM029	GCA_000599605.1_HJM029
Bacterium_of_Hyalesthes_Obsoletus	GCA_001182895.1_ASM118289v1
Frankia_sp._CeD	GCA_000732115.1_CeD
Nonomuraea_sp._SBT364	GCA_001083785.1_Nonomuraea_sp_SBT364_SPAdes_SSPACE
Acetobacterium_woodii	GCA_000247605.1_ASM24760v1
Streptomyces_sp._NRRL_S-104	GCA_000966965.1_ASM96696v1
Rhodanobacter_sp._Root179	GCA_001428465.1_Root179
Streptomyces_xanthophaeus	GCA_000725805.1_Doro.v1.0
candidate_division_TA06_bacterium_DG_24	GCA_001302835.1_ASM130283v1
Cryomorphaceae_bacterium_BACL22_MAG-120619-bin32	GCA_001439315.1_ASM143931v1
Mycobacterium_abscessus	GCA_000069185.1_ASM6918v1
Marinomonas_sp._MWYL1	GCA_000017285.1_ASM1728v1
Bifidobacterium_asteroides	GCA_000304215.1_ASM30421v1
Francisella_philomiragia	GCA_000019285.1_ASM1928v1
Prochlorococcus_sp._scB243_498M14	GCA_000635655.1_De_novo_assembly_of_single-cell_genomes
Shigella_boydii	GCA_000012025.1_ASM1202v1
Enterobacter_sp._GN02366	GCA_001022355.1_ASM102235v1
Mycobacterium_canariasense	GCA_001570445.1_ASM157044v1
Agromyces_mediolanus	GCA_001313565.1_ASM131356v1
Streptomyces_sp._NRRL_WC-3702	GCA_000717805.1_ASM71780v1
Moraxella_catarrhalis	GCA_000092265.1_ASM9226v1
Chelatococcus_sp._CO-6	GCA_001271345.1_ASM127134v1
Borreliella_finlandensis	GCA_000181875.2_ASM18187v2
candidate_division_Zixibacteria_bacterium_SM23_73_3	GCA_001304155.1_ASM130415v1
Dermatophilus_congolensis	GCA_000429885.1_ASM42988v1
Lactobacillus_harbinensis	GCA_000425885.1_ASM42588v1
Lactobacillus_apinorum	GCA_001281175.1_ASM128117v1
Candidatus_Zinderia_insecticola	GCA_000147015.1_ASM14701v1
Betaproteobacteria_bacterium_MOLA814	GCA_000496475.1_MOLA814_draft3
Mycobacterium_sp._TKK-01-0059	GCA_000709305.1_Myco_sp_TKK-01-0059_V2
Microbacterium_profundi	GCA_000763375.1_ASM76337v1
Vibrio_sp._N418	GCA_000222565.2_ASM22256v1
Aggregatibacter_actinomycetemcomitans	GCA_000146265.2_ASM14626v2
Acinetobacter_sp._CIP_110321	GCA_000400715.1_Acin_sp_CIP_110321_V1
Candidatus_Kaiserbacteria_bacterium_GW2011_GWB1_50_17	GCA_001004125.1_ASM100412v1
Thermoanaerobacter_brockii	GCA_000175295.2_ASM17529v2
Desulfonatronospira_thiodismutans	GCA_000174435.1_ASM17443v1
Tyzzerella_nexilis	GCA_000156035.2_ASM15603v2
Micromonospora_sp._L5	GCA_000177655.2_ASM17765v2
Flavobacterium_sp._SCGC_AAA160-P02	GCA_000383355.1_ASM38335v1
Cellulosilyticum_ruminicola	GCA_001311925.1_ASM131192v1
Microvirgula_aerodenitrificans	GCA_000620105.1_ASM62010v1
Bacteroidales_bacterium_Bact_09	GCA_001603455.1_ASM160345v1
Brevundimonas_sp._Leaf168	GCA_001423685.1_Leaf168
Methylobacterium_sp._ARG-1	GCA_001262595.1_ASM126259v1
Cronobacter_muytjensii	GCA_000409285.1_Cmuy_final_contigs
Prochlorococcus_sp._scB241_527N11	GCA_000634055.1_De_novo_assembly_of_single-cell_genomes
Streptomyces_curacoi	GCA_001513975.1_ASM151397v1
Neorickettsia_sennetsu	GCA_000013165.1_ASM1316v1
Bacillus_decisifrondis	GCA_001278875.1_ASM127887v1
Pseudomonas_sp._63_8	GCA_001507875.1_ASM150787v1
Chryseobacterium_angstadtii	GCA_001045465.1_ASM104546v1
Enterococcus_haemoperoxidus	GCA_000407165.1_Ente_haem_BAA-382_V2
Cyanothece_sp._PCC_7424	GCA_000021825.1_ASM2182v1
Candidatus_Woesebacteria_bacterium_GW2011_GWB1_31_29	GCA_000989325.1_ASM98932v1
Candidatus_Saccharimonas_aalborgensis	GCA_000392435.1_ASM39243v1
Prevotella_sp._CAG_1031	GCA_000431215.1_MGS1031
Paenibacillus_sp._MAEPY2	GCA_000499205.1_MAEPY2_1.0
Firmicutes_bacterium_CAG_822	GCA_000432855.1_MGS822
Corynebacterium_sp._GD7	GCA_000403725.1_GD7
Parcubacteria_group_bacterium_GW2011_GWF2_40_69	GCA_000994785.1_ASM99478v1
Pseudomonas_sp._RIT288	GCA_000631985.1_Willow_Endophyte_RIT288
Staphylococcus_gallinarum	GCA_000875895.1_ASM87589v1
Leucobacter_sp._G161	GCA_001482305.1_ASM148230v1
Bacillus_sp._NH7I_1	GCA_001307105.1_ASM130710v1
Acidobacterium_capsulatum	GCA_000022565.1_ASM2256v1
Neptunomonas_japonica	GCA_000422765.1_ASM42276v1
Acinetobacter_sp._ANC_4149	GCA_001605895.1_ASM160589v1
Parcubacteria_group_bacterium_GW2011_GWC1_40_11	GCA_000995805.1_ASM99580v1
Clostridium_sp._KNHs209	GCA_000732725.1_ASM73272v1
Cryomorphaceae_bacterium_BACL29_MAG-121220-bin8	GCA_001439205.1_ASM143920v1
Acidovorax_sp._CF316	GCA_000276605.1_Acidovorax.strCF316_v1.0
Mycobacterium_cosmeticum	GCA_000613185.1_PRJEB5748_assembly_1
Thiomicrospira_sp._Kp2	GCA_000478585.1_ASM47858v1
Mycobacterium_sp._M26	GCA_001494595.1_Mycobacterium_massilipolynesiensis
Rhodospirillum_rubrum	GCA_000013085.1_ASM1308v1
Dickeya_sp._2B12	GCA_000784735.1_ASM78473v1
_Clostridium_aerotolerans	GCA_000687555.1_ASM68755v1
Rudaea_cellulosilytica	GCA_000378125.1_ASM37812v1
Bacteroides_stercoris_CAG_120	GCA_000435015.1_MGS120
Mesorhizobium_sp._LSHC422A00	GCA_000503075.1_Mloti_LSHC422A00
Citromicrobium_sp._JLT1363	GCA_000186705.2_ASM18670v1
Dehalobacter_restrictus	GCA_000512895.1_ASM51289v1
Conexibacter_woesei	GCA_000025265.1_ASM2526v1
Colwellia_sp._TT2012	GCA_001440345.1_ASM144034v1
Nocardioides_sp._Soil796	GCA_001429525.1_Soil796
Polaromonas_sp._JS666	GCA_000013865.1_ASM1386v1
Parcubacteria_group_bacterium_GW2011_GWA2_50_10	GCA_001004055.1_ASM100405v1
Streptomyces_chartreusis	GCA_000226455.1_ASM22645v1
Parcubacteria_group_bacterium_GW2011_GWA2_42_35	GCA_000998745.1_ASM99874v1
Acinetobacter_sp._NIPH_713	GCA_000369445.1_Acin_sp_NIPH_713_V1
Burkholderia_sp._LMG_29315	GCA_001544615.1_Burkholderia_sp._LMG_29315
Streptomyces_albulus	GCA_000695235.1_ASM69523v1
Maribacter_sp._HTCC2170	GCA_000153165.2_ASM15316v2
Eubacterium_ramulus	GCA_000469345.1_ASM46934v1
Parcubacteria_group_bacterium_GW2011_GWA2_47_8b	GCA_001003205.1_ASM100320v1
Streptomyces_fulvissimus	GCA_000385945.1_ASM38594v1
Herbaspirillum_massiliense	GCA_000312045.1_ASM31204v1
Pseudomonas_sp._BICA1-14	GCA_000802035.2_cluster_c5
Geobacter_daltonii	GCA_000022265.1_ASM2226v1
Exiguobacterium_sp._S17	GCA_000411915.1_ExiS17_1.0
Streptomyces_sp._NBRC_110027	GCA_000829715.2_ASM82971v2
Cronobacter_universalis	GCA_000319325.1_ASM31932v1
Streptomyces_sp._NRRL_S-1521	GCA_001509505.1_ASM150950v1
Mesorhizobium_sp._ORS3359	GCA_000824845.1_Illumina_paired_reads_assembly_ORS3359
Mycobacterium_austroafricanum	GCA_000612725.1_PRJEB5747_assembly_1
Nocardia_shimofusensis	GCA_001613125.1_ASM161312v1
Kingella_denitrificans	GCA_000190695.1_ASM19069v1
Nostoc_sp._NIES-3756	GCA_001548375.1_ASM154837v1
Burkholderia_sp._RPE67	GCA_000828875.1_ASM82887v1
Thermoanaerobacter_ethanolicus	GCA_000175815.1_ASM17581v1
Vibrio_albensis	GCA_000174235.1_ASM17423v1
Coxiellaceae_bacterium_CC99	GCA_001431315.1_ASM143131v1
Robinsoniella_peoriensis	GCA_000797495.1_ASM79749v1
Thioalkalivibrio_sp._ALJ3	GCA_000377205.1_ASM37720v1
Bradyrhizobium_sp._AT1	GCA_001590795.1_ASM159079v1
Candidatus_Hepatoplasma_crinochetorum	GCA_000582535.1_ASM58253v1
Desulfosporosinus_sp._BRH_c37	GCA_001516045.1_41k
Microbacterium_sp._Ag1	GCA_001005635.1_ASM100563v1
Sphingomonas_sp._35-24ZXX	GCA_000786215.1_ASM78621v1
Massilia_timonae	GCA_000315425.1_Mass_timo_CCUG_45783_V1
Nocardia_cummidelens	GCA_001612865.1_ASM161286v1
Streptomyces_turgidiscabies	GCA_000331005.1_Sturgcar8v1.0
Parcubacteria_group_bacterium_GW2011_GWB1_44_7	GCA_000999175.1_ASM99917v1
Kineosporia_aurantiaca	GCA_000719025.1_ASM71902v1
Glutamicibacter_arilaitensis	GCA_000197735.1_ASM19773v1
Arcobacter_faecis	GCA_000585155.1_Arcobacter_septicus_AF1078
Streptococcus_sp._oral_taxon_058	GCA_000235485.1_ASM23548v1
Candidatus_Kaiserbacteria_bacterium_GW2011_GWA2_49_56	GCA_001003925.1_ASM100392v1
Corynebacterium_sp._ATCC_6931	GCA_000755185.1_ASM75518v1
Methylophaga_thiooxydans	GCA_000156355.1_ASM15635v1
Euryhalocaulis_caribicus	GCA_000412185.1_jl2009
Paenibacillus_sonchi	GCA_000316285.1_Paenibacillus_sonchi_X19-5T
Shewanella_fidelis	GCA_000518605.1_ASM51860v1
Burkholderiales_bacterium_1_1_47	GCA_000144975.1_ASM14497v1
Streptomyces_sp._NRRL_F-5065	GCA_000719815.1_ASM71981v1
Thermobifida_fusca	GCA_000012405.1_ASM1240v1
Bavariicoccus_seileri	GCA_000421665.1_ASM42166v1
Burkholderiaceae_bacterium_26	GCA_000955795.1_ASM95579v1
Mycoplasma_hominis	GCA_000085865.1_ASM8586v1
Bacteroides_sp._D22	GCA_000163675.1_ASM16367v1
Mycobacterium_mageritense	GCA_000612825.1_PRJEB5749_assembly_1
Delftia_sp._JGI_0001020-O15	GCA_000484875.1_ASM48487v1
Microgenomates_group_bacterium_GW2011_GWA1_46_15	GCA_001002295.1_ASM100229v1
Kurthia_sp._Dielmo	GCA_000307285.1_ASM30728v1
Candidatus_Shapirobacteria_bacterium_GW2011_GWE1_38_10	GCA_000992285.1_ASM99228v1
Pseudoalteromonas_shioyasakiensis	GCA_001550135.1_ASM155013v1
Pseudoalteromonas_ruthenica	GCA_000336495.1_PseRuthe1.0
Microbacterium_sp._UCD-TDU	GCA_000340625.1_Microbacterium_sp._UCD-TDU
Mycobacterium_immunogenum	GCA_000878425.1_ASM87842v1
Enorma_massiliensis	GCA_000311845.1_ASM31184v1
Pusillimonas_noertemannii	GCA_000308195.1_PusiNoerBS8
Sphingomonas_koreensis	GCA_001598395.1_ASM159839v1
Streptomyces_griseoplanus	GCA_001418575.1_ASM141857v1
Olsenella_sp._oral_taxon_807	GCA_001189515.2_ASM118951v2
Anabaena_sp._4-3	GCA_001597745.1_ASM159774v1
Paenibacillus_lentimorbus	GCA_000411595.1_PanLen2.5
bacterium_JGI-9	GCA_001536125.1_JGI_assembly
Microgenomates_group_bacterium_GW2011_GWF2_46_18	GCA_001002415.1_ASM100241v1
Vibrio_sp._B183	GCA_000740665.1_ASM74066v1
Streptomyces_bikiniensis	GCA_000716245.1_ASM71624v1
Actinotignum_urinale	GCA_000420445.1_ASM42044v1
Sphingobacterium_sp._ACCC_05744	GCA_000757725.1_ASM75772v1
Nesterenkonia_sp._F	GCA_000220985.2_ASM22098v2
Streptomyces_sp._JS01	GCA_000743295.1_ASM74329v1
Staphylococcus_sp._CAG_324	GCA_000433035.1_MGS324
Xanthomonas_sp._GPE_39	GCA_000963005.1_Xal-GPE_39-G1
Streptomyces_flaveus	GCA_000715945.1_ASM71594v1
Ruminiclostridium_thermocellum	GCA_000015865.1_ASM1586v1
Alicyclobacillus_herbarius	GCA_000430585.1_ASM43058v1
Thalassobacter_stenotrophicus	GCA_000765015.1_1CONIMAR09_01
Nocardia_thailandica	GCA_000308795.1_ASM30879v1
Candidatus_Koribacter_versatilis	GCA_000014005.1_ASM1400v1
Opitutus_terrae	GCA_000019965.1_ASM1996v1
Bradyrhizobium_sp._JGI_0001019-J21	GCA_000485255.1_ASM48525v1
Virgibacillus_sp._SK37	GCA_000725285.1_ASM72528v1
Peptoniphilus_rhinitidis	GCA_000246925.2_ASM24692v2
Desulfatitalea_tepidiphila	GCA_001293685.1_ASM129368v1
Bacteroidales_bacterium_Bact_08	GCA_001603425.1_ASM160342v1
Prevotella_maculosa	GCA_000243015.1_Prev_macu_OT_289_V1
Acidobacteria_bacterium_Ga0077551	GCA_001464545.1_Acidobacteria_bacterium_Ga0077551
Corynebacterium_propinquum	GCA_000375525.1_ASM37552v1
Kluyvera_cryocrescens	GCA_001266615.1_ASM126661v1
Candidatus_Azambacteria_bacterium_GW2011_GWA2_45_90	GCA_001002125.1_ASM100212v1
Methylobacterium_sp._Leaf123	GCA_001423405.1_Leaf123
Loktanella_hongkongensis	GCA_000600975.2_Lokhon
Melioribacter_roseus	GCA_000279145.1_ASM27914v1
Citrobacter_sp._MGH104	GCA_001034485.1_Citr_freu_complex_MGH104_V1
Microbacterium_sp._Leaf436	GCA_001424715.1_Leaf436
Terrimicrobium_sacchariphilum	GCA_001613545.1_ASM161354v1
Pelotomaculum_sp._DTU098	GCA_001512635.1_ASM151263v1
Veillonella_sp._DORA_A_3_16_22	GCA_001431025.1_VllA_DORA_A_3_16_22_velvet_1.1
Mycoplasma_salivarium	GCA_000485555.1_ASM48555v1
Idiomarina_sp._T82-3	GCA_001577655.1_ASM157765v1
Nitrospira_sp._Ga0074138	GCA_001464735.1_Nitrospirae_bacterium_Ga0074138
Lysobacter_sp._Root916	GCA_001429785.1_Root916
Blastomonas_sp._CACIA14H2	GCA_000503195.1_CACIA14H2Blastomonas
Halomonas_sp._HG01	GCA_000968715.1_ASM96871v1
Mycoplasma_canis	GCA_000988065.1_ASM98806v1
_Eubacterium_fissicatena	GCA_001028025.1_ASM102802v1
Bacillaceae_bacterium_mt6	GCA_001049895.1_Rubeoparvulum_massiliensis
Paenibacillus_ehimensis	GCA_000612225.1_PaeEhi1.0
Enterococcus_sp._1140_ESPC	GCA_001053935.1_ASM105393v1
Streptomyces_sp._XY152	GCA_001279455.1_ASM127945v1
Pseudomonas_coronafaciens	GCA_000156995.1_ASM15699v1
Acidobacterium_sp._PMMR2	GCA_000688455.1_ASM68845v1
Alistipes_obesi	GCA_000311925.1_ASM31192v1
Bifidobacterium_sp._AGR2158	GCA_000424225.1_ASM42422v1
Lysinimicrobium_pelophilum	GCA_000971175.1_ASM97117v1
Parcubacteria_group_bacterium_GW2011_GWC2_38_7	GCA_000992955.1_ASM99295v1
Candidatus_Accumulibacter_sp._SK-02	GCA_000584975.2_capsk02
Streptomyces_sp._NRRL_S-244	GCA_000717915.1_ASM71791v1
Mycobacterium_llatzerense	GCA_000878195.1_ASM87819v1
Flavobacterium_aquatile	GCA_000757385.1_ASM75738v1
Clostridia_bacterium_UC5.1-2F7	GCA_001305095.1_ASM130509v1
Cloacimonetes_bacterium_JGI_0000039-I17	GCA_000398645.1_ASM39864v1
Chlamydia_muridarum	GCA_000006685.1_ASM668v1
Prochlorococcus_sp._scB243_495N16	GCA_000634235.1_De_novo_assembly_of_single-cell_genomes
Escherichia_sp._TW09308	GCA_000208565.2_ASM20856v2
Verrucomicrobia_subdivision_6_bacterium_BACL9_MAG-120820-bin42	GCA_001439425.1_ASM143942v1
Arthrobacter_sp._Leaf69	GCA_001422645.1_Leaf69
Oceanobacillus_caeni	GCA_001298135.1_ASM129813v1
OM182_bacterium_BACL3_MAG-120920-bin41	GCA_001437745.1_ASM143774v1
Cronobacter_sakazakii	GCA_000017665.1_ASM1766v1
Candidatus_Collierbacteria_bacterium_GW2011_GWC2_44_18	GCA_001000865.1_ASM100086v1
uncultured_Desulfofustis_sp._PB-SRB1	GCA_000495595.1_berrySRB1
Thioalkalivibrio_sp._AKL3	GCA_000377805.1_ASM37780v1
Myxosarcina_sp._GI1	GCA_000756305.1_ASM75630v1
Candidatus_Gottesmanbacteria_bacterium_GW2011_GWA1_44_24b	GCA_000999165.1_ASM99916v1
Serratia_sp._SCBI	GCA_000747565.1_ASM74756v1
Ehrlichia_sp._HF	GCA_000632845.1_ASM63284v1
Desulfovibrio_piger	GCA_000156375.1_ASM15637v1
Streptomyces_sp._Root264	GCA_001428885.1_Root264
Bacillus_bogoriensis	GCA_000621445.1_ASM62144v1
Candidatus_Accumulibacter_sp._SK-12	GCA_000585015.1_capsk12
Rhodanobacter_sp._FW510-R10	GCA_001617435.1_ASM161743v1
Neptunomonas_antarctica	GCA_001305295.1_Nant_v1
Paenibacillus_durus	GCA_000520635.1_s1
Bartonella_sp._DB5-6	GCA_000278115.1_Bart_sp_DB5-6_V1
Aeromicrobium_sp._Root236	GCA_001428805.1_Root236
Vibrio_tasmaniensis	GCA_000091465.1_ASM9146v1
Selenomonas_ruminantium	GCA_000284095.1_ASM28409v1
Acinetobacter_sp._NIPH_284	GCA_000369425.1_Acin_sp_NIPH_284_V1
Streptomyces_xiaopingdaonensis	GCA_000262345.1_Streptomyces_sulphureus_L180_version_1.0
Streptomyces_sp._Amel2xE9	GCA_000383935.1_ASM38393v1
Pontibacillus_chungwhensis	GCA_000770675.1_ASM77067v1
Actinomyces_sp._MS2	GCA_000820725.1_Actinomyces_polynesiensis
Paenibacillus_ginsengihumi	GCA_000380965.1_ASM38096v1
Leptolyngbya_sp._O-77	GCA_001548395.1_ASM154839v1
Mesotoga_infera	GCA_000367705.1_ASM36770v1
zeta_proteobacterium_SCGC_AB-604-B04	GCA_000379205.1_ASM37920v1
Hydrogenobaculum_sp._3684	GCA_000213785.1_ASM21378v1
Hungatella_hathewayi	GCA_000235505.1_Clos_hath_WAL_18680_V1
Thioalkalivibrio_sp._K90mix	GCA_000025545.1_ASM2554v1
Persephonella_sp._IF05-L8	GCA_000703045.1_ASM70304v1
Lactobacillus_zeae	GCA_000260435.1_ASM26043v1
Desulfovibrio_frigidus	GCA_000711735.1_ASM71173v1
Pseudoxanthomonas_sp._GW2	GCA_000283075.1_GW2
Asticcacaulis_excentricus	GCA_000175215.2_ASM17521v2
Butyrivibrio_sp._WCD3002	GCA_000424265.1_ASM42426v1
Enterobacter_sp._BIDMC93	GCA_001037805.1_Ente_cloa_complex_BIDMC93_V1
Salinispora_arenicola	GCA_000018265.1_ASM1826v1
Clostridium_sp._CAG_768	GCA_000437435.1_MGS768
Bacillus_axarquiensis	GCA_001517115.1_ASM151711v1
Streptobacillus_hongkongensis	GCA_001559795.1_ASM155979v1
Clostridium_sporogenes	GCA_000155085.1_ASM15508v1
Enterobacter_sp._BIDMC99	GCA_001037835.1_Ente_cloa_complex_BIDMC99_V1
Vibrio_navarrensis	GCA_000764325.1_2540-90v1.0
Streptomyces_sp._PsTaAH-124	GCA_000373685.1_ASM37368v1
Lactobacillus_algidus	GCA_001434695.1_ASM143469v1
Methylocaldum_szegediense	GCA_000427385.1_ASM42738v1
Cobetia_sp._UCD-24C	GCA_001306765.1_ASM130676v1
Actinobacteria_bacterium_casp-actino4	GCA_001510375.1_ASM151037v1
Candidatus_Azambacteria_bacterium_GW2011_GWB1_42_72	GCA_000996375.1_ASM99637v1
Lunatimonas_lonarensis	GCA_000390185.1_Lulo1
Bartonella_birtlesii	GCA_000273375.1_ASM27337v1
actinobacterium_acAcidi	GCA_000754585.1_ASM75458v1
Microgenomates_group_bacterium_GW2011_GWB1_40_9	GCA_000994175.1_ASM99417v1
Fibrobacter_succinogenes	GCA_000146505.1_ASM14650v1
Acidimicrobium_ferrooxidans	GCA_000023265.1_ASM2326v1
Peptoniphilus_sp._oral_taxon_836	GCA_000179335.1_ASM17933v1
Sphingomonas_sp._CCH21-G11	GCA_001555965.1_ASM155596v1
Thioalkalivibrio_sp._ALE9	GCA_000377445.1_ASM37744v1
Rhodocyclaceae_bacterium_Paddy-1	GCA_001307855.1_ASM130785v1
Sphingomonas_soli	GCA_001591025.1_ASM159102v1
Herbaspirillum_sp._B65	GCA_000333555.1_ASM33355v1
Sphingobium_czechense	GCA_001046645.1_S.czeLL01
Sulfurospirillum_arsenophilum	GCA_000813345.1_ASM81334v1
Sagittula_stellata	GCA_000169415.1_ASM16941v1
Desulfuromonas_sp._SDB	GCA_001412365.1_ASM141236v1
Candidatus_Moranbacteria_bacterium_GW2011_GWF2_35_39	GCA_000990805.1_ASM99080v1
Cyclobacterium_qasimii	GCA_000427295.1_CyQa1.0
Arcobacter_lanthieri	GCA_000585195.1_Arcobacter_lanthierii_AF1581
Microgenomates_bacterium_SCGC_AAA040-P11	GCA_000398045.1_ASM39804v1
Pseudoramibacter_alactolyticus	GCA_000185505.1_ASM18550v1
Pseudoalteromonas_spongiae	GCA_000238255.3_Pspo_2.0
Parcubacteria_group_bacterium_GW2011_GWD1_38_16	GCA_000992485.1_ASM99248v1
Acidovorax_sp._MR-S7	GCA_000400995.2_ASM40099v2
Burkholderia_sp._MSMB1552	GCA_001527625.1_ASM152762v1
Prochlorococcus_sp._scB241_528J14	GCA_000634075.1_De_novo_assembly_of_single-cell_genomes
Pseudarthrobacter_chlorophenolicus	GCA_000022025.1_ASM2202v1
Sulfitobacter_sp._EE-36	GCA_000152605.1_ASM15260v1
Rhizobium_sp._JGI_001014-O06	GCA_000464415.1_ASM46441v1
Candidatus_Woesebacteria_bacterium_GW2011_GWA1_40_45	GCA_000994935.1_ASM99493v1
Spiribacter_salinus	GCA_000319575.2_ASM31957v2
Pseudomonas_syringae_pv._coryli	GCA_000972175.1_CLC6_0_3
Bacteriovorax_sp._DB6_IX	GCA_000447775.1_Celera_Hybrid_Filtered
Ochrobactrum_sp._EGD-AQ16	GCA_000465835.2_GS_De_Novo_Assembly
Holdemania_filiformis	GCA_000157995.1_ASM15799v1
Flavobacterium_sp._SCGC_AAA536-P05	GCA_000384835.1_ASM38483v1
Citromicrobium_sp._JL31	GCA_001306285.1_ASM130628v1
Sphingopyxis_sp._MC1	GCA_000371385.1_Sphingopyxis_sp._MC1
Caldibacillus_debilis	GCA_000383875.1_ASM38387v1
Clostridium_tetani	GCA_000007625.1_ASM762v1
Pseudoclavibacter_bifida	GCA_001570925.1_ASM157092v1
Candidatus_Wolfebacteria_bacterium_GW2011_GWC2_46_275	GCA_001002585.1_ASM100258v1
Bartonella_australis	GCA_000341355.1_ASM34135v1
Enterobacter_sp._GN02266	GCA_001023295.1_ASM102329v1
Spirochaetales_bacterium_Spiro_08	GCA_001604355.1_ASM160435v1
Chitinivibrio_alkaliphilus	GCA_000474745.1_Acht1_1
Clostridium_neonatale	GCA_001458595.1_Clostridium_neonatale
Bacillus_sp._SB49	GCA_000469135.1_ASM46913v1
Proteus_mirabilis	GCA_000069965.1_ASM6996v1
Leifsonia_sp._Root4	GCA_001425085.1_Root4
Parcubacteria_group_bacterium_GW2011_GWA2_56_21	GCA_001004925.1_ASM100492v1
Bacteroidales_bacterium_Bact_21	GCA_001603625.1_ASM160362v1
Frigoribacterium_sp._Leaf44	GCA_001421865.1_Leaf44
Anaerostipes_hadrus	GCA_000332875.2_ASM33287v2
Arsenicicoccus_bolidensis	GCA_000426385.1_ASM42638v1
uncultured_Clostridia_bacterium	GCA_900016865.1_Clostridia_bin_genome_5
Candidatus_Magnetobacterium_bavaricum	GCA_000963235.1_ASM96323v1
Entomoplasma_lucivorax	GCA_000518285.1_ASM51828v1
Pseudomonas_sp._ARP3	GCA_001029595.1_ASM102959v1
Pseudomonas_sp._W15Feb9B	GCA_000828175.1_ASM82817v1
Corynebacterium_urealyticum	GCA_000069945.1_ASM6994v1
Roseovarius_sp._TM1035	GCA_000170775.1_ASM17077v1
Paraburkholderia_phenoliruptrix	GCA_000300095.1_ASM30009v1
Spiroplasma_chrysopicola	GCA_000400935.1_ASM40093v1
Calescamantes_bacterium_JGI_0000106-M22	GCA_000404605.1_ASM40460v1
Sulfuritalea_hydrogenivorans	GCA_000828635.1_ASM82863v1
Spirulina_subsalsa	GCA_000314005.1_ASM31400v1
Bacillus_pumilus	GCA_001431145.1_ASM143114v1
Pseudovibrio_hongkongensis	GCA_001561995.1_ASM156199v1
Xanthomonas_fuscans	GCA_000175135.1_ASM17513v1
Ewingella_americana	GCA_000735345.1_GEAM_DRAFTv1
Pseudonocardia_dioxanivorans	GCA_000196675.1_ASM19667v1
Microbacterium_sp._Root280D1	GCA_001428975.1_Root280D1
Methylibium_petroleiphilum	GCA_000015725.1_ASM1572v1
Mesoflavibacter_zeaxanthinifaciens	GCA_000220585.2_ASM22058v2
Clostridium_sp._CAG_524	GCA_000434555.1_MGS524
Corallococcus_sp._CAG_1435	GCA_000433775.1_MGS1435
Pseudomonas_sp._LAIL14HWK12_I7	GCA_000483465.1_ASM48346v1
Psychromonas_sp._SP041	GCA_000470315.1_PSYCHROMONAS1
Enterobacter_sp._SENG-6	GCA_001605945.1_ASM160594v1
Erythrobacter_longus	GCA_000715015.1_Ery_DSM_6997_v1
Herbaspirillum_sp._TSA66	GCA_000818395.1_ASM81839v1
Porphyromonas_sp._COT-108_OH2963	GCA_000768895.1_ASM76889v1
Streptomyces_sp._WM6368	GCA_001279625.1_ASM127962v1
Burkholderia_pseudomallei	GCA_000011545.1_ASM1154v1
Bacillus_sp._URHB0009	GCA_000426085.1_ASM42608v1
Novosphingobium_sp._AAP1	GCA_001295765.1_ASM129576v1
candidate_division_TA06_bacterium_DG_26	GCA_001304335.1_ASM130433v1
Enterobacteriaceae_bacterium_symbiont_of_Paracoccus_marginatus	GCA_900048045.1_MEPMAR
Candidatus_Giovannonibacteria_bacterium_GW2011_GWC2_44_8	GCA_000994555.1_ASM99455v1
Peptostreptococcus_sp._MV1	GCA_000758885.1_04_NF40_HMP1639v01
Helicobacter_acinonychis	GCA_000009305.1_ASM930v1
Methylotenera_versatilis	GCA_000093025.1_ASM9302v1
Liberibacter_crescens	GCA_000325745.1_ASM32574v1
Frankia_sp._EuI1c	GCA_000166135.1_ASM16613v1
Herbaspirillum_sp._B39	GCA_000333495.1_ASM33349v1
Parcubacteria_group_bacterium_GW2011_GWC1_39_12	GCA_000993415.1_ASM99341v1
Flavobacterium_sp._Leaf359	GCA_001423985.1_Leaf359
Pandoraea_thiooxydans	GCA_001017775.2_ASM101777v2
Dickeya_sp._S1	GCA_001187965.1_ASM118796v1
Spirochaeta_africana	GCA_000242595.3_ASM24259v3
Bacillus_sp._DW5-4	GCA_000715205.1_SOAPdenovo_v1.05
Stenotrophomonas_nitritireducens	GCA_001431425.1_ASM143142v1
Sphingomonas_sp._WG	GCA_001469845.1_ASM146984v1
Coprobacillus_sp._D7	GCA_000158555.2_Erys_bact_D7_V2
Streptomyces_alboniger	GCA_001418385.1_ASM141838v1
Sharpea_azabuensis	GCA_000702165.1_ASM70216v1
Ignatzschineria_larvae	GCA_000510805.1_ASM51080v1
Pseudomonas_sp._GM60	GCA_000282415.1_GM60.fsa
Streptomyces_sp._XY413	GCA_001279765.1_ASM127976v1
Cellvibrio_sp._OA-2007	GCA_000953825.1_ASM95382v1
Bacillus_ligniniphilus	GCA_000334155.1_L1
Alicyclobacillus_contaminans	GCA_000429525.1_ASM42952v1
Paraglaciecola_psychrophila	GCA_000347635.1_ASM34763v1
Peptoniphilus_timonensis	GCA_000312025.1_ASM31202v1
Candidatus_Azambacteria_bacterium_GW2011_GWE1_42_9	GCA_000995795.1_ASM99579v1
Sulfurovum_sp._AS07-7	GCA_000830195.1_ASM83019v1
Nocardia_ignorata	GCA_001612905.1_ASM161290v1
Gayadomonas_joobiniege	GCA_000300815.1_Gayjoov1
actinobacterium_acAMD-2	GCA_000754455.1_ASM75445v1
Geobacter_sp._M18	GCA_000175115.2_ASM17511v2
Gordonia_alkanivorans	GCA_000225505.1_ASM22550v1
Thauera_humireducens	GCA_001051995.2_ASM105199v2
Bacillus_sp._WBUNB001	GCA_000309525.1_WBUNB001ver01
Xanthomonas_maliensis	GCA_000401255.1_Xanthomonas_sp._97M
Paraburkholderia_terrestris	GCA_001544515.1_Burkholderia_terrestris_LMG_22937
Pedobacter_ginsenosidimutans	GCA_001442625.1_ASM144262v1
Altererythrobacter_troitsensis	GCA_001441535.1_ASM144153v1
Streptomyces_sp._CNT371	GCA_000514995.1_ASM51499v1
Chryseobacterium_solincola	GCA_000812875.1_ASM81287v1
Acinetobacter_sp._ANC_4105	GCA_000369485.1_Acin_sp_ANC_4105_V1
Candidatus_Schmidhempelia_bombi	GCA_000471645.1_BiG_1.0
Acinetobacter_bouvetii	GCA_000368865.1_Acin_bouv_CIP_107468_V1
Aeromonas_sp._MDS8	GCA_000388005.1_Am8ver1
actinobacterium_SCGC_AAA044-D11	GCA_000485495.1_ASM48549v1
Candidatus_Curtissbacteria_bacterium_GW2011_GWC2_38_9	GCA_000993165.1_ASM99316v1
Rhizobium_sp._CCGE_510	GCA_000292525.1_ASM29252v1
Methylococcus_capsulatus	GCA_000008325.1_ASM832v1
Parcubacteria_group_bacterium_GW2011_GWA2_49_9	GCA_001004005.1_ASM100400v1
Shewanella_sp._ANA-3	GCA_000203935.1_ASM20393v1
Ruminococcus_flavefaciens	GCA_000526795.1_ASM52679v1
Bacillus_korlensis	GCA_001591645.1_ASM159164v1
Microgenomates_bacterium_SCGC_AAA011-J08	GCA_000384715.1_ASM38471v1
Microgenomates_group_bacterium_GW2011_GWC1_39_7	GCA_000995345.1_ASM99534v1
Pseudothermotoga_hypogea	GCA_000504105.1_ASM50410v1
Thioalkalivibrio_sp._ALJ7	GCA_000376865.1_ASM37686v1
Actinomyces_europaeus	GCA_000411155.1_Acti_euro_ACS-120-V-COL10B_V1
Bifidobacterium_biavatii	GCA_000741165.1_Bifbia
Frondihabitans_sp._PAMC_28766	GCA_001577365.1_ASM157736v1
Corynebacterium_genitalium	GCA_000143825.1_ASM14382v1
Chlamydia_avium	GCA_000583875.1_ASM58387v1
Saccharomonospora_saliphila	GCA_000383795.1_ASM38379v1
Candidatus_Riesia_pediculischaeffi	GCA_000817295.2_ASM81729v2
Methylophaga_aminisulfidivorans	GCA_000214595.2_ASM21459v1
Acidithrix_ferrooxidans	GCA_000949295.1_ASM94929v1
Thiocapsa_marina	GCA_000223985.2_ASM22398v1
Turicella_otitidis	GCA_000296405.1_Turi_otit_ATCC_51513_V1
Alteromonas_sp._LTR	GCA_000753915.1_ASM75391v1
Firmicutes_bacterium_CAG_321	GCA_000437695.1_MGS321
Mycobacterium_interjectum	GCA_900078675.1_PRJEB13236
Luteimonas_sp._J29	GCA_000472505.1_ASM47250v1
_Oscillatoria_sp._PCC_6506	GCA_000180455.1_ASM18045v1
Clostridium_sp._mt5	GCA_001243045.1_Clostridium_niameyense
Thermophagus_xiamenensis	GCA_000220155.2_ASM22015v2
Lactobacillus_agilis	GCA_001243975.1_Lactobacillus_agilis
Bacteroidetes_bacterium_OLB12	GCA_001567185.1_ASM156718v1
Lactobacillus_paraplantarum	GCA_000758145.1_ASM75814v1
Richelia_intracellularis	GCA_000350105.1_ASM35010v1
Oscillatoria_sp._PCC_10802	GCA_000332335.1_ASM33233v1
Mycoplasma_alligatoris	GCA_000178375.1_ASM17837v1
Aeromonas_eucrenophila	GCA_000819865.1_PRJEB7029
Kutzneria_sp._744	GCA_000568255.1_ASM56825v1
Nocardioides_sp._Root682	GCA_001427795.1_Root682
Alishewanella_sp._WH16-1	GCA_001441695.1_ASM144169v1
Butyrivibrio_sp._NC3005	GCA_000424545.1_ASM42454v1
Leptotrichia_wadei	GCA_000373345.1_ASM37334v1
Enterococcus_avium	GCA_000406965.1_Ente_aviu_ATCC14025_V1
Franconibacter_helveticus	GCA_000463115.2_CroHelLMG23732_1.0
Sphingobium_sp._C100	GCA_000508185.1_SOAPdenovo_for_version_v2.01_of_the_Sphingobium_sp._C100_genome
Azoarcus_sp._CIB	GCA_001190925.1_ASM119092v1
Alloiococcus_otitis	GCA_000315445.1_Allo_otit_ATCC_51267_V1
Parabacteroides_sp._20_3	GCA_000162535.1_ASM16253v1
Prochlorococcus_sp._scB241_526D20	GCA_000635275.1_De_novo_assembly_of_single-cell_genomes
Cloacimonetes_bacterium_SCGC_AAA255-B16	GCA_000397905.1_ASM39790v1
Enterococcus_faecalis	GCA_000415185.1_ASM41518v1
Streptococcus_sanguinis	GCA_000014205.1_ASM1420v1
Sphingomonas_endophytica	GCA_001476895.1_ASM147689v1
Aeromonas_media	GCA_000287215.3_ASM28721v3
Acinetobacter_sp._NIPH_1859	GCA_000369765.1_Acin_sp_NIPH_1859_V1
Rhizobiales_bacterium_Ga0077548	GCA_001464215.1_Rhizobiales_bacterium_Ga0077548
Lactobacillus_equicursoris	GCA_000312625.1_ASM31262v1
Streptomyces_sp._NRRL_F-4835	GCA_000722365.1_ASM72236v1
candidate_division_WWE3_bacterium_GW2011_GWB1_42_41	GCA_000995715.1_ASM99571v1
Escherichia_sp._TW10509	GCA_000208545.2_ASM20854v2
Gillisia_marina	GCA_000258765.1_CBA3202_1.0
Lebetimonas_sp._JH292	GCA_000523275.1_LebetimonasJH292
Cyanothece_sp._PCC_8802	GCA_000024045.1_ASM2404v1
Aneurinibacillus_tyrosinisolvens	GCA_001015055.1_ASM101505v1
Salinimicrobium_xinjiangense	GCA_000423585.1_ASM42358v1
Microgenomates_group_bacterium_GW2011_GWC1_37_8	GCA_000992125.1_ASM99212v1
Collinsella_sp._GD7	GCA_900046475.1_Collinsella_ihumii
Flavobacterium_sp._ACAM_123	GCA_000264055.1_Flav123_1.0
Thermus_kawarayensis	GCA_001311545.1_ASM131154v1
Desulfotomaculum_thermocisternum	GCA_000686645.1_ASM68664v1
Thiotrichales_bacterium_SG8_50	GCA_001304455.1_ASM130445v1
Enterobacter_sp._BWH64	GCA_001037645.1_Ente_cloa_complex_BWH64_V1
Bordetella_bronchiseptica	GCA_000195675.1_ASM19567v1
Eubacterium_sp._CAG_274	GCA_000432155.1_MGS274
Streptomyces_violaceusniger	GCA_000147815.3_ASM14781v3
zeta_proteobacterium_SCGC_AB-133-G06	GCA_000379325.1_ASM37932v1
Aminicenantes_bacterium_SCGC_AAA252-G21	GCA_000398205.1_ASM39820v1
Caloranaerobacter_sp._TR13	GCA_001316435.1_ASM131643v1
Sphingomonas_sp._CCH10-B3	GCA_001556185.1_ASM155618v1
Oscillatoriales_cyanobacterium_MTP1	GCA_001482745.1_ASM148274v1
Lachnospiraceae_bacterium_2_1_58FAA	GCA_000218465.1_Lach_bact_2_1_58FAA_V1
Zetaproteobacteria_bacterium_TAG-1	GCA_000744415.1_ASM74441v1
Parabacteroides_gordonii	GCA_000428565.1_ASM42856v1
Orenia_marismortui	GCA_000379025.1_ASM37902v1
Paenirhodobacter_enshiensis	GCA_000740785.1_ASM74078v1
Parcubacteria_group_bacterium_GW2011_GWB1_57_6	GCA_001005015.1_ASM100501v1
Xenorhabdus_khoisanae	GCA_001037465.1_ASM103746v1
Cloacimonetes_bacterium_SCGC_AAA255-L20	GCA_000397925.1_ASM39792v1
Gynuella_sunshinyii	GCA_000940805.1_ASM94080v1
Elizabethkingia_genomosp._4	GCA_001521765.1_ASM152176v1
Actinomyces_neuii	GCA_000296485.1_Acti_neui_BVS029A5_V1
Kocuria_flava	GCA_001482365.1_ASM148236v1
Tsukamurella_pulmonis	GCA_001575165.1_ASM157516v1
Uliginosibacterium_gangwonense	GCA_000373965.1_ASM37396v1
Propionibacterium_sp._JGI_0001002-M06	GCA_000463995.1_ASM46399v1
Bacillus_vireti	GCA_000508325.2_BAVI_1
Martelella_endophytica	GCA_000960975.1_ASM96097v1
Clostridiaceae_bacterium_MS3	GCA_000820745.1_Polynesia_massiliensis_MS3
Sodalis-like_symbiont_of_Philaenus_spumarius	GCA_000647915.1_ASM64791v1
Vibrio_rotiferianus	GCA_000195225.2_ASM19522v1
Curtobacterium_citreum	GCA_001475775.1_ASM147577v1
Rhodanobacter_sp._FW104-R5	GCA_001617445.1_ASM161744v1
Roseivirga_ehrenbergii	GCA_001592945.1_ASM159294v1
Anaerococcus_sp._MT16	GCA_001487145.1_Anaerococcus_rubiinfantis
Burkholderia_sp._MSMB2157WGS	GCA_001532755.1_ASM153275v1
Burkholderia_sp._BDU6	GCA_001523745.1_ASM152374v1
Peptococcaceae_bacterium_1109	GCA_001028815.1_ASM102881v1
Deinococcus_maricopensis	GCA_000186385.1_ASM18638v1
Chryseobacterium_sp._UNC8MFCol	GCA_000482305.1_ASM48230v1
Nocardioides_luteus	GCA_000960475.1_ASM96047v1
Terasakiella_pusilla	GCA_000688235.1_ASM68823v1
Idiomarina_sp._28-8	GCA_000320945.2_ASM32094v2
Dyadobacter_alkalitolerans	GCA_000428845.1_ASM42884v1
Asaia_bogorensis	GCA_001547995.1_ASM154799v1
Hirschia_maritima	GCA_000378345.1_ASM37834v1
Candidatus_Campbellbacteria_bacterium_GW2011_GWD1_35_49	GCA_000990865.1_ASM99086v1
Microbispora_sp._ATCC_PTA-5024	GCA_000511135.2_Mb_MiSeq_454_130116
Anoxybacillus_sp._ATCC_BAA-2555	GCA_000948315.1_BFA_5_A
Parvularcula_bermudensis	GCA_000152825.2_ASM15282v2
Pseudoalteromonas_sp._BSi20652	GCA_000239855.2_PspBSi20652_1.0
Streptomyces_sp._NRRL_WC-3725	GCA_000720295.1_ASM72029v1
Anaerococcus_vaginalis	GCA_000163295.1_ASM16329v1
Methylobacterium_sp._Leaf91	GCA_001422815.1_Leaf91
cyanobacterium_endosymbiont_of_Epithemia_turgida	GCA_000829235.1_ASM82923v1
Bacteroides_sp._CAG_189	GCA_000432295.1_MGS189
Alphaproteobacteria_bacterium_casp-alpha1	GCA_001510035.1_ASM151003v1
Prevotella_paludivivens	GCA_000373185.1_ASM37318v1
Methylobacterium_sp._CCH5-D2	GCA_001556475.1_ASM155647v1
Geobacillus_sp._WSUCF1	GCA_000422025.1_DUJ
Propionibacterium_avidum	GCA_000367205.1_ASM36720v1
Caviibacter_abscessus	GCA_001517835.1_ASM151783v1
Serratia_sp._Leaf50	GCA_001422565.1_Leaf50
Rhizobiales_bacterium_Ga0077537	GCA_001464955.1_Rhizobiales_bacterium_Ga0077537
Candidatus_Woesebacteria_bacterium_GW2011_GWB1_39_12	GCA_000993405.1_ASM99340v1
Dictyoglomus_thermophilum	GCA_000020965.1_ASM2096v1
Ralstonia_sp._5_7_47FAA	GCA_000165085.1_ASM16508v1
Halobacillus_sp._KGW1	GCA_001592845.1_ASM159284v1
Dialister_succinatiphilus	GCA_000242435.1_Dial_succ_YIT_11850_V1
Lactobacillus_acidipiscis	GCA_000260635.1_ASM26063v1
Anaerococcus_obesiensis	GCA_000311745.1_ASM31174v1
Kurthia_massiliensis	GCA_000285555.1_ASM28555v1
Bradyrhizobium_sp._Ai1a-2	GCA_000426245.1_ASM42624v1
Collinsella_sp._CAG_398	GCA_000433855.1_MGS398
Haliscomenobacter_hydrossis	GCA_000212735.1_ASM21273v1
Streptomyces_sp._C	GCA_000158895.1_ASM15889v1
Methylophilales_bacterium_BACL14_MAG-120920-bin58	GCA_001438645.1_ASM143864v1
Rhizobiales_bacterium_Alpha_04	GCA_001603325.1_ASM160332v1
Prevotella_aurantiaca	GCA_000614025.1_ASM61402v1
Acetonema_longum	GCA_000219125.2_ASM21912v1
Geobacillus_subterraneus	GCA_000744755.1_ASM74475v1
Serratia_sp._Leaf51	GCA_001422575.1_Leaf51
Streptacidiphilus_neutrinimicus	GCA_000787815.1_ASM78781v1
Phyllobacterium_sp._YR531	GCA_000282595.1_Phyllobacterium.strYR531_v1.0
Atribacteria_bacterium_34_868	GCA_001508655.1_ASM150865v1
Fluoribacter_dumoffii	GCA_000236165.1_ASM23616v1
Candidatus_Amoebophilus_asiaticus	GCA_000020565.1_ASM2056v1
_Clostridium_celerecrescens	GCA_000732605.1_CloCel1.0
Streptomyces_griseochromogenes	GCA_001542625.1_ASM154262v1
Candidatus_Azambacteria_bacterium_GW2011_GWC2_43_27	GCA_000999665.1_ASM99966v1
Berkelbacteria_bacterium_GW2011_GWA1_39_10	GCA_000993245.1_ASM99324v1
Acinetobacter_sp._WC-141	GCA_000313935.1_gacin27v1.0
Ralstonia_solanacearum	GCA_000009125.1_ASM912v1
Halomonadaceae_bacterium_T82-2	GCA_001577635.1_ASM157763v1
Enterobacter_sp._DC4	GCA_000568095.1_DC4_v1
Halobacillus_sp._BAB-2008	GCA_000328325.1_Halobacillus_sp._BAB-2008v3.1
Trabulsiella_guamensis	GCA_000734965.1_ASM73496v1
Ehrlichia_chaffeensis	GCA_000013145.1_ASM1314v1
Halomonas_sp._JCM_19032	GCA_001310355.1_ASM131035v1
Loktanella_sp._1ANDIMAR09	GCA_001411945.1_ASM141194v1
Lactobacillus_equigenerosi	GCA_001311375.1_ASM131137v1
Singulisphaera_acidiphila	GCA_000242455.3_ASM24245v3
Parcubacteria_group_bacterium_GW2011_GWA2_43_17	GCA_000999255.1_ASM99925v1
Desulfovibrio_sp._J2	GCA_001563225.1_ASM156322v1
Streptomyces_regalis	GCA_001509475.1_ASM150947v1
Pseudophaeobacter_arcticus	GCA_000473205.1_ASM47320v1
Streptomyces_sp._NRRL_F-6677	GCA_000719745.1_ASM71974v1
Streptomyces_mobaraensis	GCA_000342125.1_S.mobaraensisn_1.0
Pseudomonas_sp._LAMO17WK12_I2	GCA_000514375.1_ASM51437v1
Halobacillus_trueperi	GCA_000723525.1_PRJEB5510_assembly_1
Parcubacteria_group_bacterium_GW2011_GWC1_43_11	GCA_000998845.1_ASM99884v1
Polaribacter_irgensii	GCA_000153225.1_ASM15322v1
Streptomyces_sp._WAC04657	GCA_001592685.1_ASM159268v1
Mycoplasma_imitans	GCA_000518305.1_ASM51830v1
Candidatus_Daviesbacteria_bacterium_GW2011_GWB1_41_5	GCA_000997225.1_ASM99722v1
Rhizobium_sp._JGI_0001005-K05	GCA_000376185.1_ASM37618v1
alpha_proteobacterium_L41A	GCA_000335735.1_L41A.1.0
Bacillus_sp._KCTC_13219	GCA_001592865.1_KCTC_13210_a5
Eubacterium_limosum	GCA_000152245.2_ASM15224v2
Streptomyces_lilacinus	GCA_000715685.1_ASM71568v1
Acinetobacter_sp._NIPH_2168	GCA_000369705.1_Acin_sp_NIPH_2168_V1
Coraliomargarita_akajimensis	GCA_000025905.1_ASM2590v1
Prevotella_scopos	GCA_000614285.1_ASM61428v1
Pseudomonas_sp._LAIL14HWK12_I9	GCA_000514315.1_ASM51431v1
Desulfotomaculum_alkaliphilum	GCA_000711975.1_ASM71197v1
Syntrophobacter_fumaroxidans	GCA_000014965.1_ASM1496v1
Dyadobacter_crusticola	GCA_000701505.1_ASM70150v1
Thermosulfidibacter_takaii	GCA_001547735.1_ASM154773v1
Lysinibacillus_macroides	GCA_001281525.1_ASM128152v1
Kouleothrix_aurantiaca	GCA_001399705.1_ASM139970v1
Cellulomonas_hominis	GCA_001315265.1_ASM131526v1
SAR11_cluster_bacterium_PRT-SC02	GCA_001321855.1_ASM132185v1
Magnetospirillum_magnetotacticum	GCA_000829825.1_ASM82982v1
Thiomonas_sp._FB-Cd	GCA_000733775.1_ASM73377v1
Chloroflexi_bacterium_OLB14	GCA_001567105.1_ASM156710v1
Enterococcus_sp._7L76	GCA_000210115.1_ASM21011v1
Marinobacter_sp._EVN1	GCA_000475375.1_De_Novo_assembly
Phyllobacterium_sp._UNC302MFCol5.2	GCA_000686005.1_ASM68600v1
Methylophilales_bacterium_MBRSG12	GCA_001044375.1_ASM104437v1
Prevotella_sp._10_H_	GCA_000711235.1_ASM71123v1
Arthrobacter_sp._35_47	GCA_000520475.1_AsbDRAFT
Clostridiales_bacterium_DTU012	GCA_001513205.1_ASM151320v1
gamma_proteobacterium_SCGC_AB-629-P17	GCA_000372785.1_ASM37278v1
Legionella_waltersii	GCA_001468085.1_ASM146808v1
Pseudomonas_composti	GCA_001567565.1_ASM156756v1
Methylobacterium_sp._Leaf90	GCA_001422265.1_Leaf90
Amycolatopsis_rifamycinica	GCA_000695625.1_ASM69562v1
Lactobacillus_malefermentans	GCA_000260775.1_ASM26077v1
Streptomyces_sp._Root66D1	GCA_001427745.1_Root66D1
Spirochaeta_bajacaliforniensis	GCA_000378205.1_ASM37820v1
Pseudoalteromonas_sp._13-15	GCA_001468205.1_ASM146820v1
Methylosinus_sp._PW1	GCA_000745215.1_ASM74521v1
Acidobacteriaceae_bacterium_KBS_89	GCA_000381605.1_ASM38160v1
Myroides_sp._A21	GCA_000807225.1_ASM80722v1
Parcubacteria_group_bacterium_GW2011_GWB1_42_6	GCA_000997475.1_ASM99747v1
uncultured_Termite_group_1_bacterium	GCA_000146025.1_ASM14602v1
Methylobacterium_extorquens	GCA_000022685.1_ASM2268v1
Porphyromonas_sp._31_2	GCA_000712235.1_Porphyromonas_sp_31_2_V2
Devosia_sp._17-2-E-8	GCA_000743515.1_ASM74351v1
Bradyrhizobium_sp._WSM1253	GCA_000244935.1_ASM24493v1
Ehrlichia_minasensis	GCA_000825765.1_Assembly_of_Ehrlichia_mineirensis
Pusillimonas_sp._T7-7	GCA_000209655.1_ASM20965v1
Thermanaerothrix_daxensis	GCA_001306145.1_ASM130614v1
Acinetobacter_sp._MII	GCA_000761495.1_Ai_1.0
Rhizobium_sp._IRBG74	GCA_000499645.1_IRBG74
Prevotella_sp._CAG_732	GCA_000436035.1_MGS732
Candidatus_Phaeomarinobacter_ectocarpi	GCA_000689395.1_Ectocarpus_siliculous_Es32_genome_assembly_V1
Vibrio_caribbeanicus	GCA_000165125.2_Vcar_1.0
Arcobacter_skirrowii	GCA_001572925.1_ASM157292v1
Mycobacterium_pallens	GCA_001314165.1_ASM131416v1
Microgenomates_bacterium_39_6	GCA_001509055.1_ASM150905v1
Mesorhizobium_sp._LNHC232B00	GCA_000502435.1_Mloti_LNHC232B00
Bacillus_sp._JH7	GCA_001563515.1_ASM156351v1
Arthrobacter_sp._JCM_19049	GCA_001310435.1_ASM131043v1
Desulfospira_joergensenii	GCA_000420085.1_ASM42008v1
Bacteroides_sp._CAG_754	GCA_000434875.1_MGS754
Marinimicrobia_bacterium_JGI_0000059-E23	GCA_000402155.1_ASM40215v1
Mesorhizobium_sp._LSHC416B00	GCA_000502655.1_Mloti_LSHC416B00
Mesorhizobium_erdmanii	GCA_000472705.1_ASM47270v1
Herbaspirillum_sp._GW103	GCA_000261365.1_ASM26136v1
Geobacillus_sp._JF8	GCA_000445995.2_ASM44599v2
Erwinia_sp._SCU-B244	GCA_001484765.1_ASM148476v1
Bartonella_henselae	GCA_000046705.1_ASM4670v1
Pseudomonas_sp._21	GCA_000955805.1_ASM95580v1
Candidatus_Accumulibacter_sp._SK-11	GCA_000584995.1_capsk11
Mycobacterium_wolinskyi	GCA_001545135.1_ASM154513v1
Candidatus_Nitrospira_inopinata	GCA_001458695.1_NiCh1
Burkholderia_sp._E7m39	GCA_001319865.1_ASM131986v1
Streptomyces_sp._CNT318	GCA_000424765.1_ASM42476v1
Natranaerobius_thermophilus	GCA_000020005.1_ASM2000v1
Bacteroides_fragilis_CAG_558	GCA_000432495.1_MGS558
Serratia_sp._AS13	GCA_000214805.1_ASM21480v1
Rhizobium_sp._LMB-1	GCA_000959075.1_ASM95907v1
Lachnospiraceae_bacterium_AC2029	GCA_000703065.1_ASM70306v1
Blastomonas_sp._AAP53	GCA_000331245.1_BlaAAP53ver1.0
Mycobacterium_sp._H092	GCA_001440225.1_ASM144022v1
Leptonema_illini	GCA_000243335.1_ASM24333v1
Butyrivibrio_sp._AC2005	GCA_000424145.1_ASM42414v1
Holdemania_massiliensis	GCA_000327285.1_ASM32728v1
Pantoea_sp._9140	GCA_000745295.1_ASM74529v1
Dickeya_solani	GCA_000400795.1_DSOIPO2222_1.0
Candidatus_Nomurabacteria_bacterium_GW2011_GWE2_36_115	GCA_000991285.1_ASM99128v1
Lactococcus_fujiensis	GCA_001311235.1_ASM131123v1
Acinetobacter_sp._NIPH_298	GCA_000369505.1_Acin_sp_NIPH_298_V1
Pantoea_sp._aB	GCA_000179655.1_ASM17965v1
Cellulomonas_chitinilytica	GCA_001314205.1_ASM131420v1
Streptacidiphilus_carbonis	GCA_000787775.1_ASM78777v1
Lactococcus_lactis	GCA_000006865.1_ASM686v1
Amycolatopsis_taiwanensis	GCA_000519205.1_ASM51920v1
Enterobacter_sp._UCD-UG_FMILLET	GCA_000762975.1_ASM76297v1
Prevotella_sp._CAG_1058	GCA_000433175.1_MGS1058
Chromobacterium_piscinae	GCA_000812585.1_ASM81258v1
Gemella_morbillorum	GCA_000185645.1_ASM18564v1
Candidatus_Collierbacteria_bacterium_GW2011_GWB2_42_12	GCA_000997955.1_ASM99795v1
Bacillus_sp._72	GCA_000744645.1_ASM74464v1
Ruminococcaceae_bacterium_GD6	GCA_001486165.1_Bittarella_massiliensis
Thioalkalivibrio_sp._ALMg2	GCA_000381145.1_ASM38114v1
Shewanella_xiamenensis	GCA_000712635.2_SXM1.0_for_version_1_of_the_Shewanella_xiamenensis_genome
Lactobacillus_sp._7_1_47FAA	GCA_000227195.1_Lactobacillus_sp_7_1_47FAA_V1
Streptococcus_pasteurianus	GCA_000270165.1_ASM27016v1
Amycolatopsis_alba	GCA_000384215.1_ASM38421v1
Veillonella_sp._DNF00869	GCA_001553345.1_ASM155334v1
Paraburkholderia_ferrariae	GCA_000685035.1_ASM68503v1
Streptomyces_reticuli	GCA_001511815.1_TUE45
Shewanella_decolorationis	GCA_000485795.1_SheDec2.0
Paraburkholderia_andropogonis	GCA_000566705.1_Ba3549
Rhizobium_sp._NT-26	GCA_000967425.1_ASM96742v1
Acinetobacter_sp._NIPH_542	GCA_000369825.1_Acin_sp_NIPH_542_V1
Micavibrio_aeruginosavorus	GCA_000226315.1_ASM22631v1
Streptococcus_macedonicus	GCA_000283635.1_ASM28363v1
Candidatus_Amesbacteria_bacterium_GW2011_GWB1_47_26	GCA_000999805.1_ASM99980v1
Providencia_burhodogranariea	GCA_000314855.2_ASM31485v2
Bacteroides_acidifaciens	GCA_000613385.1_ASM61338v1
candidate_division_WWE3_bacterium_GW2011_GWD2_42_34	GCA_000998705.1_ASM99870v1
Parcubacteria_group_bacterium_GW2011_GWF1_45_5	GCA_001001795.1_ASM100179v1
Youngiibacter_fragilis	GCA_000495435.3_ASM49543v3
Methylocystis_sp._ATCC_49242	GCA_000188155.3_ASM18815v3
Calescamantes_bacterium_JGI_0000106-I17	GCA_000404505.1_ASM40450v1
candidate_division_WS6_bacterium_GW2011_GWF2_39_15	GCA_000993565.1_ASM99356v1
Pyrinomonas_methylaliphatogenes	GCA_000820845.2_K22
Corynebacterium_sp._KPL1998	GCA_000477895.1_Cory_sp_KPL1998_V1
Methylopila_sp._M107	GCA_000384475.1_ASM38447v1
Arthrobacter_sp._PAO19	GCA_000414345.1_contig
Planococcus_rifietoensis	GCA_001465795.2_ASM146579v2
Alteromonas_marina	GCA_000808575.1_ASM80857v1
alpha_proteobacterium_IMCC14465	GCA_000293845.2_ASM29384v2
Streptomyces_almquistii	GCA_001418125.1_ASM141812v1
Herbidospora_yilanensis	GCA_001570565.1_ASM157056v1
Cupriavidus_sp._JGI_0001016-D21	GCA_000483305.1_ASM48330v1
Paenibacillus_sp._Soil766	GCA_001428105.1_Soil766
Bacteroidales_bacterium_Bact_04	GCA_001603385.1_ASM160338v1
Paenibacillus_sp._SIT18	GCA_001486585.1_Paenibacillus_senegalomassiliensis
Ruminococcus_sp._5_1_39BFAA	GCA_000159975.2_Ruminococus_sp_5_1_39B_FAA_V2
Ruminococcaceae_bacterium_585-1	GCA_000949455.1_ASM94945v1
Streptomyces_sp._XY66	GCA_001279905.1_ASM127990v1
Phocaeicola_abscessus	GCA_000312445.1_ASM31244v1
Olsenella_sp._oral_taxon_809	GCA_000233535.1_Olsenella_sp_F0356_V1
Actinobacteria_bacterium_OV450	GCA_001298555.1_Actinobacteria.strain_OV450_v1.0
Coleofasciculus_chthonoplastes	GCA_000155555.1_ASM15555v1
Croceibacter_atlanticus	GCA_000196315.1_ASM19631v1
Desulfobacula_sp._TS	GCA_000732885.1_ASM73288v1
Prochlorococcus_sp._scB241_528N20	GCA_000634755.1_De_novo_assembly_of_single-cell_genomes
actinobacterium_SCGC_AAA023-D18	GCA_000378925.1_ASM37892v1
Marinimicrobia_bacterium_SCGC_AB-629-J13	GCA_000375825.1_ASM37582v1
Oribacterium_sinus	GCA_000160635.1_ASM16063v1
Paraburkholderia_caribensis	GCA_000522545.2_ASM52254v2
Bacteroidales_bacterium_Bact_03	GCA_001602795.1_ASM160279v1
Chryseobacterium_sp._Leaf394	GCA_001424105.1_Leaf394
Pantoea_sp._Sc1	GCA_000255315.2_ASM25531v2
Mycobacterium_conceptionense	GCA_001052995.1_PRJEB5740_assembly_1
Fischerella_sp._PCC_9431	GCA_000447295.1_ASM44729v1
Pseudoxanthomonas_suwonensis	GCA_000185965.1_ASM18596v1
Bacteroides_helcogenes	GCA_000186225.1_ASM18622v1
Thermoanaerobacterales_bacterium_50_218	GCA_001508855.1_ASM150885v1
Streptomyces_sp._NRRL_WC-3773	GCA_000720305.1_ASM72030v1
Gallionella_sp._SCGC_AAA018-N21	GCA_000379385.1_ASM37938v1
Corynebacterium_argentoratense	GCA_000590555.1_ASM59055v1
Enterobacter_sp._Bisph2	GCA_000814915.1_widad
Streptomyces_yerevanensis	GCA_000716805.1_ASM71680v1
Brachybacterium_sp._SW0106-09	GCA_001293905.1_ASM129390v1
Entomoplasma_somnilux	GCA_000526835.1_ASM52683v1
Sphingomonas_sp._JGI_0001003-C6	GCA_000464395.1_ASM46439v1
Sphingomonas_sp._JGI_0001002-C18	GCA_000419945.2_ASM41994v2
Leisingera_methylohalidivorans	GCA_000511355.1_ASM51135v1
Candidatus_Moranbacteria_bacterium_GW2011_GWD2_36_12	GCA_000991325.1_ASM99132v1
Flavobacterium_cauense	GCA_000498475.1_Fcau1.0
Serratia_sp._H1w	GCA_000633355.1_de_novo
Bacteroides_stercorirosoris	GCA_000614165.1_ASM61416v1
Lactobacillus_mellis	GCA_000967245.1_ASM96724v1
Corynebacterium_sp._JCB	GCA_000577555.1_JCB
Candidatus_Woesebacteria_bacterium_GW2011_GWF2_46_8	GCA_001002935.1_ASM100293v1
Candidatus_Kaiserbacteria_bacterium_GW2011_GWC2_52_8b	GCA_001004525.1_ASM100452v1
Streptomyces_sp._CNQ431	GCA_000797385.1_ASM79738v1
Starkeya_novella	GCA_000092925.1_ASM9292v1
Pedobacter_cryoconitis	GCA_001590605.1_ASM159060v1
Pseudomonas_sp._TTU2014-105ASC	GCA_001446975.1_ASM144697v1
Enterococcus_sp._GMD1E	GCA_000296975.1_ASM29697v1
Aureimonas_sp._AU40	GCA_001463785.1_ASM146378v1
candidate_division_WWE3_bacterium_GW2011_GWB2_43_22	GCA_000999555.1_ASM99955v1
Streptomyces_sp._NRRL_F-6133	GCA_000722325.1_ASM72232v1
Anoxybacillus_sp._BCO1	GCA_000787435.1_Anoxy_BCO1
Enterococcus_sp._GMD3E	GCA_000296915.3_ASM29691v3
Saprospira_grandis	GCA_000250635.1_ASM25063v1
Streptomyces_glaucescens	GCA_000761215.1_ASM76121v1
Microbacteriaceae_bacterium_BACL28_MAG-120531-bin53	GCA_001437715.1_ASM143771v1
Mycobacterium_sp._UM_11	GCA_001414075.1_ASM141407v1
Nautilia_profundicola	GCA_000021725.1_ASM2172v1
Citrobacter_amalonaticus	GCA_000731055.1_ASM73105v1
Parcubacteria_group_bacterium_GW2011_GWC1_43_30	GCA_000999705.1_ASM99970v1
Staphylococcus_sp._NAM3COL9	GCA_001431205.1_ASM143120v1
Bosea_sp._Root483D1	GCA_001429505.1_Root483D1
Pseudomonas_cremoricolorata	GCA_000425745.1_ASM42574v1
Candidatus_Woesebacteria_bacterium_GW2011_GWB1_44_11b	GCA_001000425.1_ASM100042v1
Bacillus_sp._MSP13	GCA_000815295.1_ASM81529v1
Clostridiales_bacterium_DTU078	GCA_001513305.1_ASM151330v1
Halomonas_jeotgali	GCA_000334215.1_Hwa
Roseburia_sp._CAG_50	GCA_000432675.1_MGS50
Sanguibacter_suarezii	GCA_001552735.1_ASM155273v1
Leptospirillum_ferrooxidans	GCA_000284315.1_ASM28431v1
Thioalkalivibrio_sp._ALE10	GCA_000381385.1_ASM38138v1
Bacteroidales_bacterium_Bact_07	GCA_001603415.1_ASM160341v1
Runella_limosa	GCA_000482465.1_ASM48246v1
Nocardia_elegans	GCA_001612845.1_ASM161284v1
Marinobacter_sp._YWL01	GCA_001601275.1_ASM160127v1
Psychrobacter_arcticus	GCA_000012305.1_ASM1230v1
Pediococcus_damnosus	GCA_000962875.1_ASM96287v1
Bradyrhizobium_sp._DFCI-1	GCA_000465325.1_Brad_ente_CordColits_V1
Sphingomonas_sp._PAMC_26621	GCA_000251145.2_ASM25114v2
Capnocytophaga_sp._oral_taxon_380	GCA_000318255.2_ASM31825v2
Sediminibacter_sp._Hel_I_10	GCA_000688335.1_ASM68833v1
Fusobacterium_mortiferum	GCA_000158195.2_Fuso_mor_ATCC9817_V2
Agrococcus_pavilionensis	GCA_000400485.1_k0-k1250
Thermoanaerobacter_italicus	GCA_000025645.1_ASM2564v1
Anaerolineales_bacterium_Chloro_03	GCA_001603775.1_ASM160377v1
Streptomyces_sp._SA3_actF	GCA_000179215.1_ASM17921v1
Clostridium_lundense	GCA_000619945.1_ASM61994v1
Acinetobacter_sp._NIPH_899	GCA_000368385.1_Acin_sp_NIPH_899_V1
Streptococcus_oligofermentans	GCA_000385925.1_ASM38592v1
Desulfovibrio_sp._FW1012B	GCA_000177215.2_ASM17721v2
Mycoplasma_arginini	GCA_000367785.1_version_1.0
Chlamydia_sp._Rubis	GCA_000756735.1_Chlamydia_sp_Rubis
Blautia_sp._Marseille-P2398	GCA_900078295.1_PRJEB13136
Desulfovibrio_africanus	GCA_000212675.2_ASM21267v2
Aeromicrobium_sp._Leaf289	GCA_001423335.1_Leaf289
Streptococcus_sp._SK643	GCA_000259505.1_SspSK643v1.0
Pantoea_stewartii	GCA_000248395.2_ASM24839v2
Gallionella_sp._ShG14-8	GCA_001577345.1_ASM157734v1
Achromobacter_sp._2789STDY5608630	GCA_001298935.1_11861_6_23
Sulfurihydrogenibium_subterraneum	GCA_000619805.1_ASM61980v1
Parcubacteria_group_bacterium_GW2011_GWD2_43_10	GCA_000995845.1_ASM99584v1
Leptolyngbya_sp._Heron_Island_J	GCA_000482245.1_LepHIscaffolds
Duganella_sp._Ant_L27C-9	GCA_001418785.1_ASM141878v1
Butyrivibrio_sp._FCS014	GCA_000526935.1_ASM52693v1
Pseudoalteromonas_sp._10-33	GCA_001469195.1_ASM146919v1
Lachnospiraceae_bacterium_AC2028	GCA_000702685.1_ASM70268v1
Acidobacteriaceae_bacterium_URHE0068	GCA_000620725.1_ASM62072v1
Candidatus_Collierbacteria_bacterium_GW2011_GWF2_44_15	GCA_001000745.1_ASM100074v1
Pseudomonas_monteilii	GCA_000262005.1_ASM26200v1
Anaeromyxobacter_sp._K	GCA_000020805.1_ASM2080v1
Candidatus_Rickettsia_asemboensis	GCA_000828125.2_ASM82812v2
Streptomyces_sp._FxanaA7	GCA_000958545.1_ASM95854v1
Mycobacterium_aurum	GCA_001049355.1_M_aurum
Spirochaetales_bacterium_Spiro_05	GCA_001603115.1_ASM160311v1
Acidobacteria_bacterium_KBS_146	GCA_000688615.1_ASM68861v1
Thermotoga_maritima	GCA_000008545.1_ASM854v1
Emticicia_oligotrophica	GCA_000263195.1_ASM26319v1
Acetobacter_malorum	GCA_000743885.1_ASM74388v1
Microgenomates_group_bacterium_GW2011_GWF1_38_5	GCA_000992845.1_ASM99284v1
Candidatus_Wolfebacteria_bacterium_GW2011_GWB1_47_1	GCA_001029635.1_ASM102963v1
Kocuria_varians	GCA_900014985.1_Draft_genome_of_Kocuria_varians_G6
marine_gamma_proteobacterium_ASP10-03a	GCA_000981685.1_ASM98168v1
Marinimicrobia_bacterium_SCGC_AAA257-N23	GCA_000402455.1_ASM40245v1
Shimia_marina	GCA_001458175.1_S.marinaCECT7688_Velvet_Prokka
Bacillus_murimartini	GCA_001274705.1_ASM127470v1
Idiomarina_woesei	GCA_001418345.1_ASM141834v1
Pelobacter_propionicus	GCA_000015045.1_ASM1504v1
Flavobacterium_columnare	GCA_000240075.2_ASM24007v2
Clostridia_bacterium_DTU080	GCA_001513395.1_ASM151339v1
Pelodictyon_phaeoclathratiforme	GCA_000020645.1_ASM2064v1
Clostridium_sp._CAG_448	GCA_000433415.1_MGS448
Geodermatophilaceae_bacterium_URHB0062	GCA_000620185.1_ASM62018v1
Anaeromyxobacter_sp._Fw109-5	GCA_000017505.1_ASM1750v1
Idiomarina_baltica	GCA_000152885.1_ASM15288v1
Bacteroides_eggerthii_CAG_109	GCA_000436515.1_MGS109
Prochlorococcus_sp._scB245a_520B18	GCA_000634475.1_De_novo_assembly_of_single-cell_genomes
Arthrobacter_sp._Rue61a	GCA_000294695.2_ASM29469v2
Osedax_symbiont_Rs1	GCA_000416275.1_ASM41627v1
Klebsiella_quasipneumoniae	GCA_000612905.1_KPSB59_PRJEB5158
Escherichia_sp._TW09231	GCA_000208465.2_ASM20846v2
Candidatus_Uhrbacteria_bacterium_GW2011_GWB1_41_7	GCA_000997445.1_ASM99744v1
Clostridia_bacterium_UC5.1-1C12	GCA_001305055.1_ASM130505v1
Thermoactinomyces_sp._CDF	GCA_001187615.1_ASM118761v1
Clostridiales_bacterium_Firm_09	GCA_001604065.1_ASM160406v1
Aureimonas_sp._Leaf460	GCA_001425525.1_Leaf460
Rhizobium_sp._CF097	GCA_000744565.1_ASM74456v1
Nocardia_sp._NRRL_WC-3656	GCA_000720265.1_ASM72026v1
Clostridium_sp._CAG_122	GCA_000433155.1_MGS122
Pseudomonas_avellanae	GCA_000302915.1_Pav631_1.0
Candidatus_Shapirobacteria_bacterium_GW2011_GWE2_38_30	GCA_000992725.1_ASM99272v1
Shimia_sp._SK013	GCA_001292625.1_ASM129262v1
Elizabethkingia_meningoseptica	GCA_000367325.1_ASM36732v1
Flavobacterium_sp._316	GCA_000967805.1_ASM96780v1
Clostridium_sp._CAG_967	GCA_000433095.1_MGS967
Lysinibacillus_contaminans	GCA_001278945.1_ASM127894v1
Nocardia_asteroides	GCA_000308355.2_ASM30835v2
Bacillus_sp._105MF	GCA_000374885.1_ASM37488v1
Streptomyces_sp._TOR3209	GCA_000259895.1_ASM25989v1
Agrobacterium_sp._SUL3	GCA_001263295.1_SUL3v1
Acinetobacter_radioresistens	GCA_000368905.1_Acin_radi_CIP_103788_V1
Deltaproteobacteria_bacterium_Ga0077550	GCA_001464385.1_Deltaproteobacteria_bacterium_Ga0077550
Methylocapsa_acidiphila	GCA_000427445.1_ASM42744v1
Bacillus_pseudofirmus	GCA_000005825.2_ASM582v2
Thermoactinomyces_vulgaris	GCA_001294365.1_ASM129436v1
Leisingera_sp._ANG-S	GCA_000813885.1_ASM81388v1
Thermomonas_fusca	GCA_000423885.1_ASM42388v1
Salinicoccus_halodurans	GCA_001005905.1_ASM100590v1
Erythrobacteraceae_bacterium_CCH12-C2	GCA_001556995.1_ASM155699v1
Mucispirillum_schaedleri	GCA_000487995.1_Muci_scha_ASF457_V1
Sphingomonas_sp._MM-1	GCA_000347675.2_ASM34767v2
Francisella_sp._TX077308	GCA_000219045.1_ASM21904v1
Anaplasma_marginale	GCA_000020305.1_ASM2030v1
Tateyamaria_sp._ANG-S1	GCA_000814025.1_ASM81402v1
Marinimicrobia_bacterium_JGI_OTU-1	GCA_000494065.1_Marinimicrobia_bacterium_OTU_1
Massilia_sp._Root418	GCA_001425265.1_Root418
Oxalobacteraceae_bacterium_JGI_001010-B17	GCA_000438925.2_ASM43892v2
Actinobacillus_succinogenes	GCA_000017245.1_ASM1724v1
Alistipes_sp._CAG_268	GCA_000434235.1_MGS268
Bacteroides_xylanisolvens	GCA_000178215.1_ASM17821v1
Succinivibrio_dextrinosolvens	GCA_000702045.1_ASM70204v1
Novosphingobium_nitrogenifigens	GCA_000192575.1_NovNit_2.0
Sphaerochaeta_pleomorpha	GCA_000236685.1_ASM23668v1
Wolbachia_endosymbiont_of_Drosophila_suzukii	GCA_000333795.2_ASM33379v2
Propionibacterium_acidifaciens	GCA_000426605.1_ASM42660v1
Dehalococcoidia_bacterium_DG_18	GCA_001304345.1_ASM130434v1
Rhizobiales_bacterium_Ga0077556	GCA_001464235.1_Rhizobiales_bacterium_Ga0077556
Lactobacillus_salivarius	GCA_000758365.1_ASM75836v1
Pectobacterium_carotovorum	GCA_000023605.1_ASM2360v1
Streptomyces_sp._NRRL_S-1448	GCA_000719365.1_ASM71936v1
Campylobacter_iguaniorum	GCA_000736415.1_ASM73641v1
Mesorhizobium_sp._UASWS1009	GCA_000878435.1_UASWS1009_1.0
Amphibacillus_jilinensis	GCA_000306965.1_ASM30696v1
Desulfobulbus_propionicus	GCA_000186885.1_ASM18688v1
Bradyrhizobium_sp._BTAi1	GCA_000015165.1_ASM1516v1
candidate_division_WS6_bacterium_OLB20	GCA_001567355.1_ASM156735v1
Microbacterium_sp._XT11	GCA_001513675.1_ASM151367v1
Candidatus_Moranbacteria_bacterium_GW2011_GWF1_34_10	GCA_000990175.1_ASM99017v1
Acholeplasmatales_bacterium_DTU056	GCA_001512985.1_ASM151298v1
Actinomyces_sp._oral_taxon_849	GCA_000239715.1_Actinomyces_sp_F0330_V1
Alteromonas_sp._SN2	GCA_000213655.1_ASM21365v1
Streptomyces_sp._NRRL_S-481	GCA_000721955.1_ASM72195v1
Stenotrophomonas_sp._DDT-1	GCA_001580555.1_ASM158055v1
Thioalkalivibrio_sp._ALJ21	GCA_000378605.1_ASM37860v1
Acetobacter_indonesiensis	GCA_000963945.1_ASM96394v1
Psychrobacter_sp._JCM_18903	GCA_000586475.1_ASM58647v1
Borreliella_garinii	GCA_000300045.1_ASM30004v1
Synechococcus_sp._KORDI-100	GCA_000737535.1_ASM73753v1
Clostridium_sp._CAG_505	GCA_000436155.1_MGS505
Coprobacillus_sp._29_1	GCA_000186525.1_Coprobacillus_sp_29_1_V1
Lachnospiraceae_bacterium_YSB2008	GCA_000687655.1_ASM68765v1
Microbispora_sp._NBRC_110460	GCA_000784475.1_ASM78447v1
Burkholderiales_bacterium_Ga0074133	GCA_001464865.1_Burkholderiales_bacterium_Ga0074133
Chlamydia_trachomatis	GCA_000008725.1_ASM872v1
Thermotoga_sp._50_64	GCA_001508795.1_ASM150879v1
Streptomyces_prunicolor	GCA_000367365.1_ASM36736v1
Methylobacterium_sp._Leaf94	GCA_001426045.1_Leaf94
Eubacterium_xylanophilum	GCA_000518685.1_ASM51868v1
Pelomonas_sp._Root1444	GCA_001426885.1_Root1444
Cytophagales_bacterium_Ga0077538	GCA_001464155.1_Cytophagales_bacterium_Ga0077538
Capnocytophaga_sp._oral_taxon_323	GCA_001278825.1_ASM127882v1
Ruminococcus_sp._CAG_90	GCA_000437415.1_MGS90
Corynebacterium_sputi	GCA_000427865.1_ASM42786v1
Pseudomonas_tolaasii	GCA_000276565.1_ASM27656v1
Veillonella_sp._6_1_27	GCA_000163735.1_ASM16373v1
zeta_proteobacterium_SCGC_AB-137-C09	GCA_000379225.1_ASM37922v1
Calescamantes_bacterium_JGI_0000106-N5	GCA_000404485.1_ASM40448v1
Mesorhizobium_sp._L103C105A0	GCA_000502215.1_Mloti_L103C105A0
Planococcus_halocryophilus	GCA_000342445.1_PlanoHalo1.0
Limnobacter_sp._MED105	GCA_000170915.1_ASM17091v1
Pseudomonas_entomophila	GCA_000026105.1_ASM2610v1
Prochlorococcus_sp._scB243_498P3	GCA_000635695.1_De_novo_assembly_of_single-cell_genomes
Cupriavidus_metallidurans	GCA_000196015.1_ASM19601v1
Nitrospira_bacterium_SM23_35	GCA_001303745.1_ASM130374v1
Methylophilus_sp._Leaf459	GCA_001425495.1_Leaf459
Bradyrhizobium_sp._th.b2	GCA_000426785.1_ASM42678v1
Actinobacteria_bacterium_BACL4_MAG-120920-bin74	GCA_001438395.1_ASM143839v1
Streptomyces_hokutonensis	GCA_000376565.1_ASM37656v1
Cellulomonas_sp._Leaf395	GCA_001424125.1_Leaf395
Spirosoma_linguale	GCA_000024525.1_ASM2452v1
Burkholderia_sp._MSMB1835	GCA_001526365.1_ASM152636v1
Kallipyga_massiliensis	GCA_000311985.1_ASM31198v1
Aquimarina_longa	GCA_001401755.1_ASM140175v1
Saccharomonospora_halophila	GCA_000383775.1_ASM38377v1
Streptomyces_misionensis	GCA_001315385.1_ASM131538v1
Marinimicrobia_bacterium_TCS53	GCA_001576965.1_ASM157696v1
Paenibacillus_terrigena	GCA_000374845.1_ASM37484v1
Brachyspira_sp._CAG_484	GCA_000431315.1_MGS484
Variovorax_sp._JGI_0001013-M04	GCA_000483145.1_ASM48314v1
Leuconostoc_inhae	GCA_000166735.2_ASM16673v1
Thalassospira_sp._HJ	GCA_000948415.1_ASM94841v1
Archangium_gephyra	GCA_001027285.1_ASM102728v1
Candidatus_Woesebacteria_bacterium_GW2011_GWA1_45_8	GCA_001001865.1_ASM100186v1
Lactobacillus_fructivorans	GCA_000185465.1_ASM18546v1
Marinitoga_sp._1197	GCA_001021165.1_ASM102116v1
Streptomyces_sp._Root431	GCA_001426585.1_Root431
Dactylococcopsis_salina	GCA_000317615.1_ASM31761v1
Streptomyces_sp._NBRC_110611	GCA_001590865.1_ASM159086v1
Zobellia_galactanivorans	GCA_000973105.1_ASM97310v1
Chlorobi_bacterium_OLB4	GCA_001567325.1_ASM156732v1
Clostridium_sp._CAG_221	GCA_000435835.1_MGS221
Methylobacterium_variabile	GCA_001043975.1_ASM104397v1
filamentous_cyanobacterium_ESFC-1	GCA_000380225.1_ASM38022v1
Staphylococcus_arlettae	GCA_000295715.1_ASM29571v1
Novosphingobium_sp._KN65.2	GCA_001368935.1_CLCbio
Pontibacter_roseus	GCA_000373265.1_ASM37326v1
Borreliella_bavariensis	GCA_000196215.1_ASM19621v1
Bradyrhizobium_sp._LTSP849	GCA_000938255.1_ASM93825v1
Chryseobacterium_sp._BLS98	GCA_001045445.1_ASM104544v1
Enterobacter_sp._DC3	GCA_000568155.1_DC3_v1
Cyclobacterium_marinum	GCA_000222485.1_ASM22248v1
Pediococcus_cellicola	GCA_001438655.1_ASM143865v1
Acinetobacter_guillouiae	GCA_000368145.1_Acin_guil_CIP_63_46_V1
Mesorhizobium_sp._LSJC268A00	GCA_000502795.1_Mloti_LSJC268A00
Dorea_sp._5-2	GCA_000403455.2_Dore_bact_5-2_V1
Eubacterium_sp._CAG_252	GCA_000436535.1_MGS252
Alysiella_crassa	GCA_000745955.1_ASM74595v1
Candidatus_Rickettsia_gravesii	GCA_000485845.1_RicGra1.0
Streptococcus_sp._DD04	GCA_001578725.1_ASM157872v1
Actinobacteria_bacterium_casp-actino9	GCA_001510475.1_ASM151047v1
Sulfurospirillum_multivorans	GCA_000568815.1_ASM56881v1
Polycyclovorans_algicola	GCA_000711245.1_ASM71124v1
Lactobacillus_amylophilus	GCA_001311665.1_ASM131166v1
Methylobacterium_sp._Leaf361	GCA_001424445.1_Leaf361
Candidatus_Contendobacter_odensis	GCA_000531125.1_COMPJ11_2695_PRJEB4343
Halomonas_smyrnensis	GCA_000265245.2_HalSmy2.0
Stigmatella_aurantiaca	GCA_000165485.1_ASM16548v1
Thauera_sp._28	GCA_000310145.2_ASM31014v2
Oenococcus_oeni	GCA_000014385.1_ASM1438v1
Corynebacterium_ulcerans	GCA_000215645.1_ASM21564v1
Acinetobacter_sp._BMW17	GCA_001592855.1_ASM159285v1
Oceanobacillus_iheyensis	GCA_000011245.1_ASM1124v1
Schleiferia_thermophila	GCA_000736515.1_ASM73651v1
Clostridium_sp._CAG_307	GCA_000437575.1_MGS307
Clostridium_sp._CAG_451	GCA_000438295.1_MGS451
[truncated: 618 more rows]
